# Supplementary material for: DDX17-Mediated Upregulation of CXCL8 Promotes Hepatocellular Carcinoma Progression via Co-activating β-catenin/NF-κB Complex
Source: Int J Biol Sci. 2025 Jan 20;21(3):1342–60. doi: 10.7150/ijbs.104165 (PMC11781183; doi:10.7150/ijbs.104165)
Supplement: Supplementary file 2 — Supplementary table 6. [file ijbsv21p1342s2.xlsx]

## Sheet: KUvsNC_deg_up
gene_id	KU_1	KU_2	KU_3	NC_1	NC_2	NC_3	KU	NC	log2FoldChange	pvalue	padj	gene_name	gene_chr	gene_start	gene_end	gene_strand	gene_length	gene_biotype	gene_description	tf_family	KU_1_count	KU_2_count	KU_3_count	NC_1_count	NC_2_count	NC_3_count	KU_1_fpkm	KU_2_fpkm	KU_3_fpkm	NC_1_fpkm	NC_2_fpkm	NC_3_fpkm
ENSG00000254924	21.0894	1.01648	0.986855	0	0	0	7.69758	0	5.41894	0.00648208	0.999938	AP000867.2	11	71506061	71506380	-	320	processed_pseudogene	S100 calcium binding protein A11 (S100A11) pseudogene	-	22	1	1	0	0	0	4.13899	0.199494	0.193679	0	0	0
ENSG00000274723	14.3791	5.08241	0	0	0	0	6.48719	0	5.17103	0.0138257	0.999938	AC079906.1	12	46970504	46972155	+	815	lincRNA	novel transcript	-	15	5	0	0	0	0	1.10804	0.391645	0	0	0	0
ENSG00000278875	17.255	2.03297	0	0	0	0	6.42931	0	5.15883	0.0171476	0.999938	AC025809.2	19	31364297	31366098	+	1802	TEC	TEC	-	18	2	0	0	0	0	0.601367	0.0708525	0	0	0	0
ENSG00000279785	3.83444	4.06593	10.8554	0	0	0	6.25192	0	5.11638	0.00623902	0.999938	AC008267.7	7	66474556	66475749	+	1194	TEC	TEC	-	4	4	11	0	0	0	0.201687	0.213863	0.570981	0	0	0
ENSG00000235750	0.95861	1.01648	16.7765	0	0	0	6.25054	0	5.11611	0.0131878	0.999938	KIAA0040	1	175156987	175192999	-	4783	protein_coding	KIAA0040 [Source:HGNC Symbol;Acc:HGNC:28950]	-	1	1	17	0	0	0	0.012587	0.0133469	0.220283	0	0	0
ENSG00000254758	15.3378	3.04945	0	0	0	0	6.12907	0	5.08961	0.0183823	0.999938	AP000889.1	11	107642887	107643871	-	660	unprocessed_pseudogene	MOB1, Mps One Binder kinase activator-like 3 (yeast) (MOBKL3) pseudogene	-	16	3	0	0	0	0	1.45948	0.290173	0	0	0	0
ENSG00000273682	5.75166	4.06593	7.89484	0	0	0	5.90414	0	5.03426	0.0072561	0.999938	AC109583.2	3	46918807	46918935	-	129	processed_pseudogene	biliverdin reductase B (flavin reductase (NADPH) (BLVRB) pseudogene	-	6	4	8	0	0	0	2.80016	1.97947	3.84356	0	0	0
ENSG00000258077	7.66888	5.08241	4.93427	0	0	0	5.89519	0	5.03228	0.00716471	0.999938	AC078923.1	12	75563202	75984015	-	1385	lincRNA	novel transcript	-	8	5	5	0	0	0	0.347746	0.230462	0.223745	0	0	0
ENSG00000182050	15.3378	1.01648	0	0	0	0	5.45141	0	4.92103	0.0318916	0.999938	MGAT4C	12	85955666	86838904	-	27763	protein_coding	MGAT4 family member C [Source:HGNC Symbol;Acc:HGNC:30871]	-	16	1	0	0	0	0	0.0346957	0.00229939	0	0	0	0
ENSG00000137473	13.4205	1.01648	0.986855	0	0	0	5.14129	0	4.83692	0.0239452	0.999938	TTC29	4	146706638	146945882	-	3332	protein_coding	tetratricopeptide repeat domain 29 [Source:HGNC Symbol;Acc:HGNC:29936]	-	14	1	1	0	0	0	0.252956	0.0191591	0.0186006	0	0	0
ENSG00000101445	2.87583	6.0989	5.92113	0	0	0	4.96528	0	4.78304	0.0156734	0.999938	PPP1R16B	20	38805705	38923024	+	6400	protein_coding	protein phosphatase 1 regulatory subunit 16B [Source:HGNC Symbol;Acc:HGNC:15850]	-	3	6	6	0	0	0	0.0282204	0.0598482	0.0581038	0	0	0
ENSG00000143603	1.91722	5.08241	7.89484	0	0	0	4.96482	0	4.78297	0.0172056	0.999938	KCNN3	1	154697455	154870280	-	13598	protein_coding	potassium calcium-activated channel subfamily N member 3 [Source:HGNC Symbol;Acc:HGNC:6292]	-	2	5	8	0	0	0	0.00885476	0.0234733	0.0364626	0	0	0
ENSG00000234123	10.5447	3.04945	0.986855	0	0	0	4.86034	0	4.75509	0.0230717	0.999938	RHBDF1P1	3	14572852	14574792	-	1941	processed_pseudogene	RHBDF1 pseudogene 1 [Source:HGNC Symbol;Acc:HGNC:44499]	-	11	3	1	0	0	0	0.341184	0.0986678	0.0319306	0	0	0
ENSG00000259367	11.5033	3.04945	0	0	0	0	4.85092	0	4.75209	0.0371542	0.999938	AC087286.2	15	85619623	85670948	-	660	antisense	novel transcript, antisense to AKAP13	-	12	3	0	0	0	0	1.09461	0.290173	0	0	0	0
ENSG00000199788	10.5447	0	3.94742	0	0	0	4.83071	0	4.74657	0.0361439	0.999938	RNY3P2	13	49095391	49095492	+	102	misc_RNA	RNA, Ro-associated Y3 pseudogene 2 [Source:HGNC Symbol;Acc:HGNC:42486]	-	11	0	4	0	0	0	6.49253	0	2.43048	0	0	0
ENSG00000277948	20.1308	5.08241	2.96056	0.942795	0	0	9.39126	0.314265	4.7437	0.0052694	0.999938	RF02271	2	175092401	175092587	-	187	misc_RNA		-	21	5	3	1	0	0	6.76082	1.7069	0.994289	0.316633	0	0
ENSG00000256021	13.4205	1.01648	0	0	0	0	4.81234	0	4.7412	0.0446029	0.999938	ELOCP31	12	21447545	21448314	-	467	processed_pseudogene	elongin C pseudogene 31 [Source:HGNC Symbol;Acc:HGNC:49172]	-	14	1	0	0	0	0	1.80482	0.136698	0	0	0	0
ENSG00000255308	7.66888	2.03297	3.94742	0	0	0	4.54975	0	4.65964	0.0235976	0.999938	AC009652.2	11	19196775	19281426	+	516	antisense	novel transcript	-	8	2	4	0	0	0	0.933387	0.247434	0.480445	0	0	0
ENSG00000212187	9.5861	4.06593	0	0	0	0	4.55068	0	4.65942	0.0429617	0.999938	RF00568	1	212025561	212025682	+	122	snoRNA		-	10	4	0	0	0	0	4.93471	2.09305	0	0	0	0
ENSG00000242190	9.5861	4.06593	0	0	0	0	4.55068	0	4.65942	0.0429617	0.999938	AC017015.2	3	81762706	81764756	-	376	lincRNA	novel transcript	-	10	4	0	0	0	0	1.60116	0.679128	0	0	0	0
ENSG00000269895	9.5861	4.06593	0	0	0	0	4.55068	0	4.65942	0.0429617	0.999938	AP000654.1	11	86833068	86837615	+	1192	lincRNA	novel transcript	-	10	4	0	0	0	0	0.505063	0.214222	0	0	0	0
ENSG00000207991	10.5447	0	2.96056	0	0	0	4.50176	0	4.64498	0.0456125	0.999938	MIR601	9	123402525	123402603	-	79	miRNA	microRNA 601 [Source:HGNC Symbol;Acc:HGNC:32857]	-	11	0	3	0	0	0	8.38276	0	2.35357	0	0	0
ENSG00000266079	11.5033	0	1.97371	0	0	0	4.49234	0	4.64211	0.0483329	0.999938	SNORA59B	17	19557211	19557911	+	701	snoRNA	small nucleolar RNA, H/ACA box 59B [Source:HGNC Symbol;Acc:HGNC:32658]	-	12	0	2	0	0	0	1.03059	0	0.176826	0	0	0
ENSG00000228358	0	5.08241	7.89484	0	0	0	4.32575	0	4.58381	0.0488765	0.999938	LINC02263	4	117360625	117372852	+	881	lincRNA	long intergenic non-protein coding RNA 2263 [Source:HGNC Symbol;Acc:HGNC:53175]	-	0	5	8	0	0	0	0	0.362305	0.562791	0	0	0
ENSG00000273196	2.87583	1.01648	8.88169	0	0	0	4.258	0	4.56288	0.034606	0.999938	AC062037.2	2	85387074	85387146	-	73	antisense	novel transcript, antisense to ELMOD3	-	3	1	9	0	0	0	2.47412	0.874494	7.64104	0	0	0
ENSG00000268785	8.62749	2.03297	1.97371	0	0	0	4.21139	0	4.54852	0.0335241	0.999938	RPL7P50	19	6593329	6594055	+	727	processed_pseudogene	ribosomal protein L7 pseudogene 50 [Source:HGNC Symbol;Acc:HGNC:35816]	-	9	2	2	0	0	0	0.745298	0.175621	0.170502	0	0	0
ENSG00000274698	8.62749	1.01648	2.96056	0	0	0	4.20151	0	4.5454	0.0357854	0.999938	AC099521.1	16	68450283	68452318	+	2036	lincRNA	novel transcript	-	9	1	3	0	0	0	0.266125	0.0313546	0.0913222	0	0	0
ENSG00000026751	10.5447	4.06593	9.86855	0	1.04652	0	8.15973	0.348841	4.54009	0.00679662	0.999938	SLAMF7	1	160739057	160754821	+	4833	protein_coding	SLAM family member 7 [Source:HGNC Symbol;Acc:HGNC:21394]	-	11	4	10	0	1	0	0.137024	0.0528351	0.128238	0	0.0135992	0
ENSG00000169627	778.391	11.1813	223.029	8.48516	30.3492	6.67347	337.534	15.1693	4.47795	0.00160641	0.999938	BOLA2B	16	30192934	30194306	-	1365	protein_coding	bolA family member 2B [Source:HGNC Symbol;Acc:HGNC:32479]	-	812	11	226	9	29	7	35.8134	0.514446	10.2615	0.390397	1.39635	0.307043
ENSG00000254480	5.75166	5.08241	0.986855	0	0	0	3.94031	0	4.45062	0.0414147	0.999938	AC015689.1	11	4187140	4202655	+	462	lincRNA	uncharacterized LOC100506082 [Source:NCBI gene;Acc:100506082]	-	6	5	1	0	0	0	0.781864	0.690888	0.13415	0	0	0
ENSG00000277157	3.83444	2.03297	5.92113	0	0	0	3.92951	0	4.44714	0.0378509	0.999938	HIST1H4D	6	26188765	26189076	-	312	protein_coding	histone cluster 1 H4 family member d [Source:HGNC Symbol;Acc:HGNC:4782]	-	4	2	6	0	0	0	0.77184	0.409218	1.19187	0	0	0
ENSG00000206987	3.83444	2.03297	5.92113	0	0	0	3.92951	0	4.44714	0.0378509	0.999938	RF00096	15	32426288	32426420	-	133	snoRNA		-	4	2	6	0	0	0	1.81063	0.959971	2.79597	0	0	0
ENSG00000279589	7.66888	2.03297	1.97371	0	0	0	3.89185	0	4.43456	0.0421883	0.999938	AC079416.2	16	53310797	53311989	+	1193	TEC	novel transcript	-	8	2	2	0	0	0	0.403712	0.107021	0.103902	0	0	0
ENSG00000256913	8.62749	1.01648	1.97371	0	0	0	3.87256	0	4.42796	0.0475005	0.999938	AC005840.3	12	6477714	6480207	+	2494	processed_pseudogene	plakophilin 2 (PKP2) pseudogene	-	9	1	2	0	0	0	0.217254	0.0255967	0.0497012	0	0	0
ENSG00000251131	11.5033	9.14834	0	0	0	0.953353	6.88389	0.317784	4.29389	0.0276191	0.999938	AC025171.3	5	43018429	43024247	+	553	antisense	novel transcript	-	12	9	0	0	0	1	1.3064	1.03896	0	0	0	0.10827
ENSG00000260034	23.9652	10.1648	4.93427	0	2.09305	0	13.0214	0.697682	4.28704	0.00330738	0.999938	LCMT1-AS2	16	25140577	25149032	-	7990	antisense	LCMT1 antisense RNA 2 [Source:HGNC Symbol;Acc:HGNC:51178]	-	25	10	5	0	2	0	0.188371	0.0798975	0.0387843	0	0.0164517	0
ENSG00000272689	13.4205	5.08241	1.97371	0.942795	0	0	6.82555	0.314265	4.283	0.0173681	0.999938	AC004832.4	22	30421206	30421536	-	331	sense_intronic	novel transcript, sense intonic to	-	14	5	2	1	0	0	2.54637	0.964321	0.374485	0.178883	0	0
ENSG00000233203	5.75166	7.11538	6.90798	0	1.04652	0	6.59167	0.348841	4.23061	0.0148082	0.999938	DHCR24-DT	1	54887563	54888850	+	765	antisense	DHCR24 divergent transcript [Source:HGNC Symbol;Acc:HGNC:53969]	-	6	7	7	0	1	0	0.472184	0.584139	0.567113	0	0.0859147	0
ENSG00000229294	10.5447	9.14834	0	0	1.04652	0	6.56435	0.348841	4.22518	0.0315808	0.999938	AL139294.1	1	65279456	65306521	-	512	antisense	novel transcript	-	11	9	0	0	1	0	1.29343	1.12215	0	0	0.128369	0
ENSG00000200769	25.8825	6.0989	3.94742	0	1.04652	0.953353	11.9763	0.666626	4.18942	0.00481696	0.999938	RF00019	7	92202243	92202334	-	92	misc_RNA		-	27	6	4	0	1	1	17.6684	4.16335	2.69467	0	0.714399	0.650797
ENSG00000259305	0	7.11538	11.8423	0.942795	0	0	6.31921	0.314265	4.16879	0.0362638	0.999938	ZHX1-C8orf76	8	123226189	123274284	-	1325	protein_coding	ZHX1-C8orf76 readthrough [Source:HGNC Symbol;Acc:HGNC:42975]	-	0	7	12	1	0	0	0	0.337258	0.561304	0.044687	0	0
ENSG00000244701	14.3791	4.06593	0	0	0	0.953353	6.14836	0.317784	4.13235	0.0413925	0.999938	AC004918.1	7	141652381	141656810	-	770	antisense	novel transcript, antisense to AGK	-	15	4	0	0	0	1	1.1728	0.331626	0	0	0	0.0777576
ENSG00000179938	0	45.7417	0	0.942795	1.04652	0.953353	15.2472	0.980891	3.95782	0.0185373	0.999938	GOLGA8J	15	30083053	30093499	+	2718	protein_coding	golgin A8 family member J [Source:HGNC Symbol;Acc:HGNC:38650]	-	0	45	0	1	1	1	0	1.05692	0	0.0217845	0.0241813	0.0220285
ENSG00000112981	6.71027	5.08241	3.94742	0.942795	0	0	5.2467	0.314265	3.90225	0.0343051	0.999938	NME5	5	138115172	138139443	-	2392	protein_coding	NME/NM23 family member 5 [Source:HGNC Symbol;Acc:HGNC:7853]	-	7	5	4	1	0	0	0.176181	0.133441	0.103641	0.0247535	0	0
ENSG00000174482	9.5861	2.03297	3.94742	0	1.04652	0	5.18883	0.348841	3.88804	0.040001	0.999938	LINGO2	9	27948078	28670286	-	3480	protein_coding	leucine rich repeat and Ig domain containing 2 [Source:HGNC Symbol;Acc:HGNC:21207]	-	10	2	4	0	1	0	0.172999	0.0366885	0.0712383	0	0.0188864	0
ENSG00000255725	11.5033	3.04945	0.986855	0	0	0.953353	5.17987	0.317784	3.88555	0.0473934	0.999938	TDGP1	12	25803298	25804526	+	1229	processed_pseudogene	thymine-DNA glycosylase pseudogene 1 [Source:HGNC Symbol;Acc:HGNC:49891]	-	12	3	1	0	0	1	0.587829	0.155829	0.0504291	0	0	0.0487171
ENSG00000258944	11.5033	2.03297	1.97371	0	0	0.953353	5.17	0.317784	3.88318	0.0452721	0.999938	AC004846.2	14	73272182	73274081	-	777	antisense	novel transcript, antisense to PAPLN	-	12	2	2	0	0	1	0.929784	0.164319	0.15953	0	0	0.0770571
ENSG00000237417	9.5861	11.1813	7.89484	0	1.04652	0.953353	9.55408	0.666626	3.86172	0.00787475	0.999938	XRCC6P1	10	93206857	93209627	-	1805	processed_pseudogene	X-ray repair cross complementing 6 pseudogene 1 [Source:HGNC Symbol;Acc:HGNC:45183]	-	10	11	8	0	1	1	0.333537	0.389041	0.274692	0	0.0364126	0.0331708
ENSG00000259088	6.71027	2.03297	5.92113	0	1.04652	0	4.88812	0.348841	3.8012	0.0455321	0.999938	AL137779.2	14	101796555	101810321	-	448	antisense	novel transcript, antisense to PPP2R5C	-	7	2	6	0	1	0	0.94068	0.284991	0.830054	0	0.146707	0
ENSG00000227617	8.62749	3.04945	2.96056	0.942795	0	0	4.87917	0.314265	3.79882	0.0465275	0.999938	CERS6-AS1	2	168771953	168786961	-	4301	processed_transcript	CERS6 antisense RNA 1 [Source:HGNC Symbol;Acc:HGNC:44485]	-	9	3	3	1	0	0	0.125978	0.0445278	0.04323	0.0137666	0	0
ENSG00000269161	12.4619	3.04945	8.88169	1.88559	0	0	8.13102	0.62853	3.66244	0.0225297	0.999938	AC010618.2	19	17518330	17520565	-	460	antisense	novel transcript, antisense PGLS	-	13	3	9	2	0	0	1.7014	0.416335	1.2126	0.257436	0	0
ENSG00000055118	6.71027	9.14834	8.88169	0.942795	1.04652	0	8.24677	0.663106	3.65125	0.0149182	0.999938	KCNH2	7	150944961	150978315	-	5877	protein_coding	potassium voltage-gated channel subfamily H member 2 [Source:HGNC Symbol;Acc:HGNC:6251]	-	7	9	9	1	1	0	0.0717074	0.0977612	0.0949117	0.0100749	0.0111834	0
ENSG00000130755	6.71027	5.08241	12.8291	0	2.09305	0	8.20726	0.697682	3.61424	0.0213701	0.999938	GMFG	19	39328353	39342372	-	1490	protein_coding	glia maturation factor gamma [Source:HGNC Symbol;Acc:HGNC:4374]	-	7	5	13	0	2	0	0.282835	0.214222	0.540742	0	0.0882211	0
ENSG00000145358	27.7997	4.06593	4.93427	0	1.04652	2.86006	12.2666	1.30219	3.23643	0.0144469	0.999938	DDIT4L	4	100185870	100190782	-	2994	protein_coding	DNA damage inducible transcript 4 like [Source:HGNC Symbol;Acc:HGNC:30555]	-	29	4	5	0	1	3	0.583133	0.085288	0.103503	0	0.0219521	0.0599934
ENSG00000207181	32.5927	3.04945	0.986855	0.942795	2.09305	0.953353	12.2097	1.32973	3.21312	0.0212901	0.999938	SNORA14B	1	235127803	235127937	-	135	snoRNA	small nucleolar RNA, H/ACA box 14B [Source:HGNC Symbol;Acc:HGNC:32603]	-	34	3	1	1	2	1	15.1624	1.41862	0.459091	0.438595	0.9737	0.443506
ENSG00000180422	0	11.1813	15.7897	1.88559	1.04652	0	8.99033	0.977371	3.19923	0.0446169	0.999938	LINC00304	16	89159146	89164245	+	3961	lincRNA	long intergenic non-protein coding RNA 304 [Source:HGNC Symbol;Acc:HGNC:26713]	-	0	11	16	2	1	0	0	0.177283	0.25035	0.0298966	0.016593	0
ENSG00000135914	6.71027	5.08241	13.816	0.942795	2.09305	0	8.53622	1.01195	3.10294	0.0259262	0.999938	HTR2B	2	231108230	231125118	-	2246	protein_coding	5-hydroxytryptamine receptor 2B [Source:HGNC Symbol;Acc:HGNC:5294]	-	7	5	14	1	2	0	0.187633	0.142115	0.386324	0.0263625	0.058526	0
ENSG00000275223	9.5861	4.06593	9.86855	2.82839	0	0	7.84019	0.942795	3.02981	0.0434278	0.999938	AL121906.2	20	33655701	33656423	-	723	lincRNA	novel transcript	-	10	4	10	3	0	0	0.83269	0.353184	0.857225	0.245686	0	0
ENSG00000170688	8.62749	4.06593	9.86855	1.88559	0	0.953353	7.52066	0.946315	2.96527	0.0383996	0.999938	OR5E1P	11	7848700	7849626	+	927	unprocessed_pseudogene	olfactory receptor family 5 subfamily E member 1 pseudogene [Source:HGNC Symbol;Acc:HGNC:8342]	-	9	4	10	2	0	1	0.5845	0.275461	0.66858	0.127746	0	0.0645883
ENSG00000236308	23.0066	9.14834	4.93427	0	2.09305	2.86006	12.3631	1.65104	2.91417	0.0153748	0.999938	AL138921.2	10	100190036	100190747	+	578	antisense	novel transcript, antisense to CHUK	-	24	9	5	0	2	3	2.4998	0.994018	0.536136	0	0.227421	0.310761
ENSG00000258914	13.4205	3.04945	12.8291	1.88559	1.04652	0.953353	9.76637	1.29516	2.91091	0.021177	0.999938	AL132712.2	14	103875055	103877478	+	127	lincRNA	novel transcript	-	14	3	13	2	1	1	6.63661	1.50799	6.34414	0.932445	0.517517	0.471444
ENSG00000205572	17.255	178.901	19.7371	6.59957	10.4652	13.3469	71.9643	10.1372	2.82718	0.000314948	0.999938	SERF1B	5	70025247	70043113	+	3051	protein_coding	small EDRK-rich factor 1B [Source:HGNC Symbol;Acc:HGNC:10756]	-	18	176	20	7	10	14	0.355183	3.68256	0.406276	0.135848	0.21542	0.274739
ENSG00000275882	127.495	14.2308	61.185	8.48516	12.5583	9.53353	67.637	10.1923	2.73439	6.47e-05	0.902587	IKBKGP1	X	154639978	154648275	-	1073	unprocessed_pseudogene	inhibitor of nuclear factor kappa B kinase subunit gamma pseudogene 1 [Source:HGNC Symbol;Acc:HGNC:24455]	-	133	14	62	9	12	10	7.46232	0.832929	3.58117	0.496638	0.735039	0.558
ENSG00000248794	17.255	3.04945	5.92113	0.942795	2.09305	0.953353	8.74185	1.32973	2.73262	0.0376793	0.999938	AC026436.1	5	81242330	81242599	-	270	processed_pseudogene	ribosomal protein S12 (RPS12) pseudogene	-	18	3	6	1	2	1	4.01357	0.709312	1.37727	0.219297	0.48685	0.221753
ENSG00000205609	17.255	51.8406	610.863	30.1694	37.6748	35.2741	226.653	34.3728	2.72124	0.0370611	0.999938	EIF3CL	16	28379579	28403879	-	3091	protein_coding	eukaryotic translation initiation factor 3 subunit C like [Source:HGNC Symbol;Acc:HGNC:26347]	-	18	51	619	32	36	37	0.350586	1.0533	12.4115	0.612982	0.765477	0.716698
ENSG00000227230	19.1722	31.511	0.986855	0	3.13957	4.76677	17.2233	2.63545	2.71196	0.0227358	0.999938	AL606534.1	1	243135898	243140588	+	694	antisense	novel transcript	-	20	31	1	0	3	5	1.73497	2.85156	0.0893045	0	0.284113	0.431364
ENSG00000168621	13.4205	1.01648	21.7108	0	4.18609	1.90671	12.0493	2.03093	2.58865	0.0443403	0.999938	GDNF	5	37812677	37839686	-	4273	protein_coding	glial cell derived neurotrophic factor [Source:HGNC Symbol;Acc:HGNC:4232]	-	14	1	22	0	4	2	0.19725	0.0149399	0.319097	0	0.0615256	0.028024
ENSG00000230071	24.9239	8.13186	1.97371	0	2.09305	3.81341	11.6765	1.96882	2.57291	0.0433216	0.999938	RPL4P6	22	40586700	40588003	-	1304	processed_pseudogene	ribosomal protein L4 pseudogene 6 [Source:HGNC Symbol;Acc:HGNC:35611]	-	26	8	2	0	2	4	1.20038	0.391645	0.0950573	0	0.100805	0.183661
ENSG00000228824	11.5033	16.2637	3.94742	4.71398	1.04652	0	10.5715	1.92017	2.44941	0.0487488	0.999938	MIR4500HG	13	87427214	87671259	-	3273	lincRNA	MIR4500 host gene [Source:HGNC Symbol;Acc:HGNC:42773]	-	12	16	4	5	1	0	0.220728	0.312071	0.0757438	0.0904526	0.0200809	0
ENSG00000279689	11.5033	18.2967	1.97371	0.942795	1.04652	3.81341	10.5912	1.93424	2.44498	0.0451629	0.999938	AC022400.8	10	73769264	73772862	-	3599	TEC	TEC	-	12	18	2	1	1	4	0.200734	0.319279	0.0344414	0.0164519	0.0182619	0.0665445
ENSG00000265413	28.7583	11.1813	7.89484	1.88559	3.13957	3.81341	15.9448	2.94619	2.43997	0.0111926	0.999938	AP001094.2	18	8402847	8405161	+	2315	sense_intronic	novel transcript, sense intronic to PTPRM	-	30	11	8	2	3	4	0.780175	0.303334	0.214177	0.0511536	0.0851724	0.103453
ENSG00000231156	14.3791	10.1648	12.8291	1.88559	3.13957	1.90671	12.4577	2.31062	2.43949	0.015003	0.999938	AC093702.1	2	45013214	45013668	-	367	lincRNA	novel transcript	-	15	10	13	2	3	2	2.46063	1.73946	2.19538	0.322672	0.537259	0.326285
ENSG00000074410	25.8825	8.13186	6.90798	1.88559	0	5.72012	13.6408	2.53524	2.41393	0.0322504	0.999938	CA12	15	63321378	63382161	-	7313	protein_coding	carbonic anhydrase 12 [Source:HGNC Symbol;Acc:HGNC:1371]	-	27	8	7	2	0	6	0.222275	0.0698352	0.0593247	0.0161932	0	0.0491235
ENSG00000278703	17.255	9.14834	8.88169	1.88559	3.13957	1.90671	11.7617	2.31062	2.35685	0.0226194	0.999938	AC100847.1	18	57588611	57589091	-	481	lincRNA	novel transcript	-	18	9	9	2	3	2	2.25294	1.19448	1.15966	0.246197	0.409925	0.248954
ENSG00000223947	33.5513	17.2802	10.8554	7.54236	3.13957	1.90671	20.5623	4.19621	2.2883	0.00820183	0.999938	AC016738.1	2	100993676	101002244	-	3485	antisense	novel transcript	-	35	17	11	8	3	2	0.604626	0.311405	0.195624	0.13592	0.056578	0.0343606
ENSG00000264575	54.6408	16.2637	10.8554	3.77118	9.41871	4.76677	27.2533	5.98555	2.19701	0.00719142	0.999938	LINC00526	18	5236724	5238598	-	1875	lincRNA	long intergenic non-protein coding RNA 526 [Source:HGNC Symbol;Acc:HGNC:28278]	-	57	16	11	4	9	5	1.83019	0.544751	0.3636	0.126315	0.315479	0.159662
ENSG00000251287	7.66888	8.13186	33.5531	3.77118	5.23262	1.90671	16.4513	3.63683	2.18425	0.0238765	0.999938	ALG1L2	3	130081831	130113227	+	1499	protein_coding	ALG1, chitobiosyldiphosphodolichol beta-mannosyltransferase like 2 [Source:HGNC Symbol;Acc:HGNC:37258]	-	8	8	34	4	5	2	0.321299	0.340697	1.40576	0.157999	0.219229	0.0798844
ENSG00000217165	41.2202	17.2802	12.8291	3.77118	7.32566	4.76677	23.7765	5.28787	2.17707	0.00584992	0.999938	ANKRD18EP	6	39110321	39112952	+	2632	processed_pseudogene	ankyrin repeat domain 18E, pseudogene [Source:HGNC Symbol;Acc:HGNC:43609]	-	43	17	13	4	7	5	0.983568	0.412328	0.306119	0.0899852	0.1748	0.113741
ENSG00000133328	14.3791	9.14834	9.86855	2.82839	2.09305	2.86006	11.132	2.59383	2.09861	0.0371895	0.999938	HRASLS2	11	63552770	63563383	-	742	protein_coding	HRAS like suppressor 2 [Source:HGNC Symbol;Acc:HGNC:17824]	-	15	9	10	3	2	3	1.21705	0.774316	0.835274	0.239395	0.177156	0.242076
ENSG00000164220	14.3791	9.14834	17.7634	7.54236	2.09305	0	13.7636	3.2118	2.09252	0.0489169	0.999938	F2RL2	5	76615482	76623434	-	3429	protein_coding	coagulation factor II thrombin receptor like 2 [Source:HGNC Symbol;Acc:HGNC:3539]	-	15	9	18	8	2	0	0.263357	0.167554	0.32534	0.13814	0.0383346	0
ENSG00000273374	23.9652	5.08241	7.89484	4.71398	2.09305	1.90671	12.3142	2.90458	2.08073	0.0484934	0.999938	AC069222.1	3	99802699	99806058	-	3360	lincRNA	novel transcript	-	25	5	8	5	2	2	0.447943	0.0949971	0.147565	0.0881105	0.0391219	0.0356389
ENSG00000117009	31.6341	11.1813	10.8554	1.88559	4.18609	6.67347	17.8903	4.24839	2.0768	0.019898	0.999938	KMO	1	241532134	241595642	+	5946	protein_coding	kynurenine 3-monooxygenase [Source:HGNC Symbol;Acc:HGNC:6381]	-	33	11	11	2	4	7	0.334126	0.118099	0.114657	0.019916	0.0442144	0.0704866
ENSG00000235636	31.6341	16.2637	6.90798	4.71398	5.23262	3.81341	18.2686	4.58667	1.99735	0.0211852	0.999938	NUS1P1	X	47512602	47513483	-	882	processed_pseudogene	NUS1 pseudogene 1 [Source:HGNC Symbol;Acc:HGNC:38472]	-	33	16	7	5	5	4	2.25251	1.15806	0.491884	0.335659	0.372589	0.271535
ENSG00000197646	23.0066	6.0989	13.816	1.88559	4.18609	4.76677	14.3072	3.61282	1.99115	0.0358999	0.999938	PDCD1LG2	9	5510570	5571254	+	2365	protein_coding	programmed cell death 1 ligand 2 [Source:HGNC Symbol;Acc:HGNC:18731]	-	24	6	14	2	4	5	0.610945	0.161957	0.366885	0.0500721	0.111162	0.126582
ENSG00000234290	21.0894	9.14834	22.6977	3.77118	1.04652	8.58018	17.6451	4.46596	1.97228	0.0283774	0.999938	AC116366.1	5	132468890	132473043	-	3730	antisense	novel transcript	-	22	9	23	4	1	9	0.355088	0.154033	0.382166	0.0634963	0.0176206	0.144467
ENSG00000213763	69.0199	13.2143	40.461	10.3707	11.5118	10.4869	40.8984	10.7898	1.92484	0.00375994	0.999938	ACTBP2	5	77784881	77786003	+	1123	processed_pseudogene	actin, beta pseudogene 2 [Source:HGNC Symbol;Acc:HGNC:135]	-	72	13	41	11	11	11	3.85989	0.738998	2.26275	0.579976	0.643786	0.586471
ENSG00000204869	16.2964	19.3132	7.89484	4.71398	3.13957	4.76677	14.5015	4.20677	1.78059	0.0428873	0.999938	IGFL4	19	46039748	46077118	-	3725	protein_coding	IGF like family member 4 [Source:HGNC Symbol;Acc:HGNC:32931]	-	17	19	8	5	3	5	0.274754	0.325617	0.133106	0.0794769	0.0529327	0.0803669
ENSG00000223396	33.5513	29.478	10.8554	5.65677	10.4652	5.72012	24.6282	7.28071	1.76488	0.0165872	0.999938	RPS10P7	1	201518703	201584367	+	3018	transcribed_processed_pseudogene	ribosomal protein S10 pseudogene 7 [Source:HGNC Symbol;Acc:HGNC:36423]	-	35	29	11	6	10	6	0.698185	0.613421	0.225895	0.117714	0.217776	0.119033
ENSG00000218358	7.66888	18.2967	19.7371	4.71398	4.18609	4.76677	15.2342	4.55561	1.73885	0.0427431	0.999938	RAET1K	6	149998019	150005157	-	1896	transcribed_unprocessed_pseudogene	retinoic acid early transcript 1K pseudogene [Source:HGNC Symbol;Acc:HGNC:16797]	-	8	18	20	5	4	5	0.254023	0.606058	0.653769	0.156145	0.13866	0.157894
ENSG00000254064	39.303	11.1813	14.8028	4.71398	9.41871	5.72012	21.7624	6.6176	1.72564	0.0289936	0.999938	AC105206.2	8	22254576	22275162	-	515	antisense	uncharacterized LOC100507071 [Source:NCBI gene;Acc:100507071]	-	41	11	15	5	9	6	4.7929	1.36353	1.80517	0.574857	1.14859	0.697554
ENSG00000221500	89.1507	20.3297	8.88169	12.2563	12.5583	13.3469	39.454	12.7205	1.63451	0.0310162	0.999938	SNORD100	6	132816802	132816877	+	76	snoRNA	small nucleolar RNA, C/D box 100 [Source:HGNC Symbol;Acc:HGNC:32763]	-	93	20	9	13	12	14	73.6701	16.7995	7.33942	10.1281	10.3776	11.0293
ENSG00000254991	14.3791	18.2967	32.5662	12.2563	2.09305	6.67347	21.7473	7.00762	1.62364	0.039939	0.999938	AC124276.1	11	12066929	12073014	+	899	lincRNA	novel transcript	-	15	18	33	13	2	7	1.00451	1.27818	2.27503	0.856211	0.146217	0.4662
ENSG00000240489	28.7583	33.5439	14.8028	8.48516	6.27914	10.4869	25.7017	8.41706	1.60651	0.017933	0.999938	SETP14	3	155987304	155988176	+	873	processed_pseudogene	SET pseudogene 14 [Source:HGNC Symbol;Acc:HGNC:42933]	-	30	33	15	9	6	11	2.06885	2.41312	1.0649	0.610415	0.451716	0.754418
ENSG00000164794	60.3924	39.6428	32.5662	16.0275	16.7444	11.4402	44.2005	14.7374	1.58702	0.0030858	0.999938	KCNV1	8	109963645	109975847	-	6979	protein_coding	potassium voltage-gated channel modifier subfamily V member 1 [Source:HGNC Symbol;Acc:HGNC:18861]	-	63	39	33	17	16	12	0.543462	0.356739	0.293058	0.144229	0.15068	0.102949
ENSG00000224063	44.0961	24.3956	9.86855	7.54236	12.5583	6.67347	26.1201	8.92471	1.55538	0.0344263	0.999938	AC007319.1	2	187003220	187554663	+	1472	antisense	novel transcript, antisense to TFPI and CALCRL	-	46	24	10	8	12	7	1.88136	1.04084	0.421042	0.321795	0.535799	0.284724
ENSG00000273456	11.5033	15.2472	29.6056	7.54236	5.23262	6.67347	18.7854	6.48282	1.53154	0.047263	0.999938	AC064836.3	2	202374932	202375604	-	673	lincRNA	novel transcript	-	12	15	30	8	5	7	1.07346	1.42284	2.76273	0.703837	0.488297	0.622754
ENSG00000142178	126.537	144.341	112.501	37.7118	42.9075	53.3878	127.793	44.669	1.51605	1.59e-05	0.44265	SIK1	21	43414483	43427189	-	5268	protein_coding	salt inducible kinase 1 [Source:HGNC Symbol;Acc:HGNC:11142]	-	132	142	114	40	41	56	1.50852	1.72077	1.3412	0.449584	0.511525	0.636467
ENSG00000135604	46.0133	20.3297	10.8554	13.1991	5.23262	8.58018	25.7328	9.00398	1.51112	0.0432653	0.999938	STX11	6	144150526	144188370	+	1926	protein_coding	syntaxin 11 [Source:HGNC Symbol;Acc:HGNC:11429]	-	48	20	11	14	5	9	1.5004	0.662908	0.353972	0.430397	0.170625	0.279782
ENSG00000265415	571.331	154.505	106.58	105.593	84.7684	102.962	277.472	97.7745	1.50488	0.00264231	0.999938	AC099850.3	17	59202677	59203829	-	321	antisense	novel transcript, antisense to PRR11	-	596	152	108	112	81	108	111.78	30.2286	20.8522	20.659	16.5847	20.1443
ENSG00000256083	28.7583	26.4285	18.7502	11.3135	10.4652	4.76677	24.6457	8.84851	1.48008	0.0279081	0.999938	AC090673.2	12	65934777	65948479	-	454	antisense	novel transcript, antisense to HMGA2	-	30	26	19	12	10	5	3.9782	3.65592	2.59377	1.56503	1.44768	0.659398
ENSG00000214975	156.253	37.6099	64.1456	29.2266	26.1631	37.1808	86.0029	30.8568	1.47896	0.00506784	0.999938	PPIAP29	6	24976419	24976982	+	499	processed_pseudogene	peptidylprolyl isomerase A pseudogene 29 [Source:HGNC Symbol;Acc:HGNC:43021]	-	163	37	65	31	25	39	19.6657	4.73348	8.0732	3.67839	3.29282	4.67948
ENSG00000197714	52.7235	25.4121	10.8554	15.0847	5.23262	12.3936	29.6637	10.9036	1.43951	0.047926	0.999938	ZNF460	19	57280051	57293569	+	3505	protein_coding	zinc finger protein 460 [Source:HGNC Symbol;Acc:HGNC:21628]	zf-C2H2	55	25	11	16	5	13	0.944705	0.455336	0.194508	0.270289	0.0937585	0.22207
ENSG00000174028	60.3924	73.1867	25.6582	27.3411	16.7444	15.2537	53.0791	19.7797	1.42187	0.00926178	0.999938	FAM3C2	X	23075758	23076767	+	681	processed_pseudogene	family with sequence similarity 3 member C2 (pseudogene) [Source:HGNC Symbol;Acc:HGNC:34501]	-	63	72	26	29	16	16	5.56949	6.7494	2.36624	2.52144	1.54419	1.40672
ENSG00000274274	135.164	66.0714	83.8826	32.9978	42.9075	31.4607	95.0393	35.7887	1.41181	0.000805701	0.999938	GAGE13	X	49331616	49338952	+	530	protein_coding	G antigen 13 [Source:HGNC Symbol;Acc:HGNC:29081]	-	141	65	85	35	41	33	16.0164	7.8292	9.93976	3.91011	5.08437	3.72796
ENSG00000156804	76.6888	52.8571	83.8826	36.769	21.977	23.8338	71.1428	27.5266	1.36786	0.00201775	0.999938	FBXO32	8	123497889	123541206	-	7395	protein_coding	F-box protein 32 [Source:HGNC Symbol;Acc:HGNC:16731]	-	80	52	85	39	21	25	0.651289	0.448895	0.712383	0.312265	0.186642	0.202412
ENSG00000230699	9.5861	32.5274	38.4873	11.3135	10.4652	9.53353	26.867	10.4374	1.36261	0.0496135	0.999938	AL645608.2	1	911435	914948	+	3043	lincRNA	novel transcript	-	10	32	39	12	10	10	0.197843	0.671317	0.79432	0.233494	0.215987	0.196758
ENSG00000140043	88.1921	32.5274	14.8028	24.5127	12.5583	16.207	45.1741	17.7593	1.34563	0.0411845	0.999938	PTGR2	14	73851844	73886827	+	8072	protein_coding	prostaglandin reductase 2 [Source:HGNC Symbol;Acc:HGNC:20149]	-	92	32	15	26	12	17	0.686165	0.253075	0.115171	0.190717	0.0977077	0.126096
ENSG00000169429	333.596	151.456	107.567	79.1948	83.7219	72.4549	197.54	78.4572	1.33299	0.00135009	0.999938	CXCL8	4	73740506	73743716	+	2274	protein_coding	C-X-C motif chemokine ligand 8 [Source:HGNC Symbol;Acc:HGNC:6025]	-	348	149	109	84	80	76	9.2132	4.18288	2.97077	2.18719	2.31222	2.00104
ENSG00000153237	82.4404	22.3626	17.7634	15.0847	16.7444	17.1604	40.8555	16.3298	1.32501	0.0429985	0.999938	CCDC148	2	158171081	158456753	-	3790	protein_coding	coiled-coil domain containing 148 [Source:HGNC Symbol;Acc:HGNC:25191]	-	86	22	18	16	16	18	1.3661	0.370564	0.294351	0.249964	0.277466	0.284359
ENSG00000270177	45.0547	17.2802	19.7371	11.3135	9.41871	12.3936	27.3573	11.0419	1.30895	0.0466249	0.999938	AC104109.2	5	134226410	134227827	+	1418	lincRNA	novel transcript	-	47	17	20	12	9	13	1.99546	0.765336	0.874152	0.501074	0.417153	0.54891
ENSG00000232187	182.136	117.912	172.7	64.1101	61.7449	76.2683	157.582	67.3744	1.2257	0.000250723	0.999938	FTH1P7	13	22696023	22696574	-	552	processed_pseudogene	ferritin heavy chain 1 pseudogene 7 [Source:HGNC Symbol;Acc:HGNC:3994]	-	190	116	175	68	59	80	20.7222	13.4152	19.6486	7.29402	7.02492	8.6773
ENSG00000111816	100.654	45.7417	22.6977	37.7118	20.9305	14.3003	56.3645	24.3142	1.21258	0.0442522	0.999938	FRK	6	115931149	116060758	-	13230	protein_coding	fyn related Src family tyrosine kinase [Source:HGNC Symbol;Acc:HGNC:3955]	-	105	45	23	40	20	15	0.477805	0.217136	0.107746	0.179018	0.0993571	0.0678836
ENSG00000162946	93.9438	48.7912	52.3033	24.5127	30.3492	29.554	65.0127	28.1386	1.21014	0.00816801	0.999938	DISC1	1	231626815	232041272	+	12906	protein_coding	DISC1 scaffold protein [Source:HGNC Symbol;Acc:HGNC:2888]	-	98	48	53	26	29	31	0.457147	0.237427	0.254517	0.119283	0.147685	0.143815
ENSG00000127589	735.254	207.362	161.844	214.957	129.769	141.096	368.153	161.941	1.18478	0.0131497	0.999938	TUBBP1	8	30351873	30353518	+	1646	transcribed_processed_pseudogene	tubulin beta pseudogene 1 [Source:HGNC Symbol;Acc:HGNC:12414]	-	767	204	164	228	124	148	28.0535	7.91189	6.17514	8.20167	4.95132	5.38351
ENSG00000225269	107.364	39.6428	38.4873	11.3135	35.5818	35.2741	61.8315	27.3898	1.17815	0.0412776	0.999938	LINC00705	10	4655427	4662419	+	1745	lincRNA	long intergenic non-protein coding RNA 705 [Source:HGNC Symbol;Acc:HGNC:27874]	-	112	39	39	12	34	37	3.86406	1.42675	1.38517	0.407177	1.2806	1.26952
ENSG00000111261	68.0613	48.7912	51.3164	20.7415	26.1631	28.6006	56.0563	25.1684	1.15657	0.0100771	0.999938	MANSC1	12	12326056	12350541	-	6015	protein_coding	MANSC domain containing 1 [Source:HGNC Symbol;Acc:HGNC:25505]	-	71	48	52	22	25	30	0.710631	0.509431	0.535797	0.216563	0.27317	0.29862
ENSG00000203999	52.7235	49.8076	49.3427	27.3411	11.5118	29.554	50.6246	22.8023	1.1455	0.0217245	0.999938	LINC01270	20	50292720	50314922	+	3014	lincRNA	long intergenic non-protein coding RNA 1270 [Source:HGNC Symbol;Acc:HGNC:27658]	-	55	49	50	29	11	31	1.0986	1.03785	1.02816	0.569707	0.239871	0.615818
ENSG00000275888	59.4338	26.4285	41.4479	24.5127	17.7909	15.2537	42.4368	19.1857	1.1455	0.0328177	0.999938	AC132872.3	17	82244770	82245591	+	629	antisense	novel transcript, antisense to CSNK1D	-	62	26	42	26	17	16	5.93421	2.63878	4.13839	2.44748	1.77634	1.52301
ENSG00000133107	68.0613	26.4285	31.5793	13.1991	26.1631	18.1137	42.0231	19.1586	1.1384	0.0466433	0.999938	TRPC4	13	37636636	37870425	-	4205	protein_coding	transient receptor potential cation channel subfamily C member 4 [Source:HGNC Symbol;Acc:HGNC:12336]	-	71	26	32	14	25	19	1.01652	0.394718	0.471647	0.197133	0.390753	0.270534
ENSG00000237506	552.159	126.044	145.068	167.818	102.559	106.776	274.424	125.717	1.12622	0.0213775	0.999938	RPSAP15	X	87703343	87704203	-	861	processed_pseudogene	ribosomal protein SA pseudogene 15 [Source:HGNC Symbol;Acc:HGNC:31464]	-	576	124	147	178	98	112	40.2755	9.19387	10.5815	12.2409	7.48086	7.78841
ENSG00000271254	190.763	155.522	78.9484	54.6821	36.6283	105.822	141.745	65.7109	1.10738	0.0151572	0.999938	AC240274.1	KI270711.1	4612	29626	-	4520	protein_coding	neuroblastoma breakpoint family member 1 [Source:NCBI gene;Acc:102724250]	-	199	153	80	58	35	111	2.65055	2.16089	1.09694	0.759778	0.50893	1.47034
ENSG00000111716	4735.53	1038.85	1291.79	850.401	1402.34	1048.69	2355.39	1100.48	1.09798	0.0151985	0.999938	LDHB	12	21635342	21757857	-	2983	protein_coding	lactate dehydrogenase B [Source:HGNC Symbol;Acc:HGNC:6541]	-	4940	1022	1309	902	1340	1100	99.7	21.8714	27.1969	17.904	29.5243	22.0787
ENSG00000135913	70.9371	64.0384	25.6582	26.3983	19.8839	30.5073	53.5446	25.5965	1.06302	0.0401001	0.999938	USP37	2	218450251	218568361	-	9290	protein_coding	ubiquitin specific peptidase 37 [Source:HGNC Symbol;Acc:HGNC:20063]	-	74	63	26	28	19	32	0.479554	0.432917	0.173457	0.178459	0.134421	0.206238
ENSG00000274021	95.861	109.78	30.5925	32.055	34.5353	47.6677	78.7445	38.086	1.04726	0.0365036	0.999938	AC024909.2	12	89351015	89353271	+	2257	antisense	novel transcript, antisense to DUSP6	-	100	108	31	34	33	50	2.66741	3.05472	0.851262	0.891958	0.960973	1.32639
ENSG00000187653	2319.84	546.868	595.073	558.135	503.378	615.866	1153.93	559.126	1.04538	0.0190443	0.999938	TMSB4XP8	4	90838903	90839037	-	135	processed_pseudogene	TMSB4X pseudogene 8 [Source:HGNC Symbol;Acc:HGNC:11885]	-	2420	538	603	592	481	646	1079.2	254.407	276.832	259.648	234.175	286.505
ENSG00000115008	290.459	283.599	292.109	115.964	139.188	177.324	288.722	144.158	1.00198	0.000375843	0.999938	IL1A	2	112773915	112784590	-	2124	protein_coding	interleukin 1 alpha [Source:HGNC Symbol;Acc:HGNC:5991]	-	303	279	296	123	133	186	8.58835	8.38551	8.63714	3.42884	4.11553	5.24315
ENSG00000104951	54.6408	51.8406	33.5531	25.4555	23.0235	21.9271	46.6781	23.4687	0.991801	0.0375255	0.999938	IL4I1	19	49889654	49929539	-	2563	protein_coding	interleukin 4 induced 1 [Source:HGNC Symbol;Acc:HGNC:19094]	-	57	51	34	27	22	23	1.3389	1.27029	0.822173	0.623752	0.564161	0.537295
ENSG00000166106	55.5994	50.8241	64.1456	22.6271	38.7214	25.7405	56.8564	29.0297	0.973593	0.0289928	0.999938	ADAMTS15	11	130448974	130476641	+	5673	protein_coding	ADAM metallopeptidase with thrombospondin type 1 motif 15 [Source:HGNC Symbol;Acc:HGNC:16305]	-	58	50	65	24	37	27	0.615513	0.562648	0.710123	0.250493	0.428665	0.284961
ENSG00000112902	94.9024	36.5934	55.2639	41.483	27.2096	26.6939	62.2532	31.7955	0.969195	0.0472508	0.999938	SEMA5A	5	9035026	9546075	-	12097	protein_coding	semaphorin 5A [Source:HGNC Symbol;Acc:HGNC:10736]	-	99	36	56	44	26	28	0.492696	0.189979	0.286908	0.215363	0.141262	0.138584
ENSG00000228589	100.654	201.264	189.476	59.3961	120.35	78.175	163.798	85.9738	0.931473	0.0171184	0.999938	SPCS2P4	1	28095742	28096422	-	681	processed_pseudogene	signal peptidase complex subunit 2 pseudogene 4 [Source:HGNC Symbol;Acc:HGNC:45237]	-	105	198	192	63	115	82	9.28248	18.5608	17.4738	5.4776	11.0989	7.20942
ENSG00000165813	216.646	181.95	109.541	101.822	79.5358	85.8018	169.379	89.0532	0.927025	0.00799056	0.999938	CCDC186	10	114120862	114174232	-	9003	protein_coding	coiled-coil domain containing 186 [Source:HGNC Symbol;Acc:HGNC:24349]	-	226	179	111	108	76	90	1.51127	1.26925	0.764133	0.710287	0.554824	0.598534
ENSG00000105855	139.957	78.2692	65.1324	41.483	34.5353	73.4082	94.4529	49.8088	0.922153	0.0397043	0.999938	ITGB8	7	20330702	20415754	+	15156	protein_coding	integrin subunit beta 8 [Source:HGNC Symbol;Acc:HGNC:6163]	-	146	77	66	44	33	77	0.579949	0.324329	0.269893	0.171896	0.143106	0.304186
ENSG00000218175	2891.17	579.395	863.498	648.643	815.242	832.278	1444.69	765.387	0.916632	0.0413752	0.999938	AC016739.1	2	176200908	176201252	-	345	processed_pseudogene	ribosomal protein, large, P1 (RPLP1) pseudogene	-	3016	570	875	688	779	873	526.301	105.472	157.189	118.077	148.405	151.506
ENSG00000280187	56.558	41.6758	44.4085	27.3411	26.1631	22.8805	47.5474	25.4615	0.901895	0.0487648	0.999938	AC022107.1	5	69186359	69189452	-	3094	TEC	TEC	-	59	41	45	29	25	24	1.14803	0.845947	0.901416	0.554977	0.531066	0.464435
ENSG00000165434	94.9024	59.9725	59.2113	35.8262	36.6283	42.9009	71.362	38.4518	0.89256	0.0304181	0.999938	PGM2L1	11	74330318	74398473	-	8820	protein_coding	phosphoglucomutase 2 like 1 [Source:HGNC Symbol;Acc:HGNC:20898]	-	99	59	60	38	35	45	0.675753	0.427035	0.421615	0.255101	0.260812	0.305476
ENSG00000049130	93.9438	48.7912	48.3559	36.769	31.3957	35.2741	63.6969	34.4796	0.885761	0.0489252	0.999938	KITLG	12	88492793	88580851	-	6205	protein_coding	KIT ligand [Source:HGNC Symbol;Acc:HGNC:6343]	-	98	48	49	39	30	37	0.950837	0.493832	0.489426	0.372152	0.317767	0.357021
ENSG00000226360	92.0265	65.0549	60.1981	34.8834	39.7679	45.761	72.4265	40.1374	0.852256	0.0346964	0.999938	RPL10AP6	3	61742455	61743106	-	652	processed_pseudogene	ribosomal protein L10a pseudogene 6 [Source:HGNC Symbol;Acc:HGNC:36504]	-	96	64	61	37	38	48	8.86432	6.26631	5.79849	3.36009	3.83058	4.40786
ENSG00000106733	134.205	84.3681	92.7643	51.8537	47.0936	81.9884	103.779	60.3119	0.782272	0.0435976	0.999938	NMRK1	9	75060573	75088217	-	3865	protein_coding	nicotinamide riboside kinase 1 [Source:HGNC Symbol;Acc:HGNC:26057]	-	140	83	94	55	45	86	2.18072	1.37091	1.50734	0.842578	0.76523	1.33224
ENSG00000164124	177.343	104.698	90.7906	77.3092	68.024	74.3616	124.277	73.2316	0.763233	0.0383628	0.999938	TMEM144	4	158201604	158255411	+	9243	protein_coding	transmembrane protein 144 [Source:HGNC Symbol;Acc:HGNC:25633]	-	185	103	92	82	65	78	1.20498	0.711384	0.61689	0.525289	0.462199	0.50526
ENSG00000122641	157.212	129.093	74.0141	56.5677	82.6754	73.4082	120.106	70.8838	0.762131	0.0473932	0.999938	INHBA	7	41667168	41705834	-	8302	protein_coding	inhibin subunit beta A [Source:HGNC Symbol;Acc:HGNC:6066]	-	164	127	75	60	79	77	1.18928	0.976564	0.559901	0.427923	0.625422	0.555318
ENSG00000139211	461.091	263.269	204.279	180.074	181.049	188.764	309.546	183.295	0.756308	0.0241483	0.999938	AMIGO2	12	47075707	47079951	-	3956	protein_coding	adhesion molecule with Ig like domain 2 [Source:HGNC Symbol;Acc:HGNC:24073]	-	481	259	207	191	173	198	7.31999	4.17949	3.243	2.85874	2.87421	2.9967
ENSG00000061918	97.7782	84.3681	61.185	49.9681	42.9075	51.4811	81.1104	48.1189	0.752609	0.0499537	0.999938	GUCY1B1	4	155758992	155807591	+	3724	protein_coding	guanylate cyclase 1 soluble subunit beta 1 [Source:HGNC Symbol;Acc:HGNC:4687]	-	102	83	62	53	41	54	1.64897	1.42281	1.03185	0.842681	0.723607	0.868196
ENSG00000157184	233.901	141.291	134.212	97.1079	93.1406	117.262	169.801	102.504	0.728282	0.0313203	0.999938	CPT2	1	53196429	53214197	+	10452	protein_coding	carnitine palmitoyltransferase 2 [Source:HGNC Symbol;Acc:HGNC:2330]	-	244	139	136	103	89	123	1.40544	0.848975	0.806441	0.583492	0.559654	0.704595
ENSG00000220472	463.009	250.055	303.951	208.358	221.863	183.997	339.005	204.739	0.728169	0.0168906	0.999938	AL139095.2	6	7338839	7339568	-	730	processed_pseudogene	ribosomal protein S3 (RPS3) pseudogene	-	483	246	308	221	212	193	39.8333	21.5126	26.1493	17.9253	19.0872	15.8295
ENSG00000259518	169.674	208.379	104.607	82.966	97.3267	118.216	160.886	99.5028	0.692976	0.0497553	0.999938	LINC01583	15	82088594	82097694	+	2568	lincRNA	long intergenic non-protein coding RNA 1583 [Source:HGNC Symbol;Acc:HGNC:51425]	-	177	205	106	88	93	124	4.14954	5.09611	2.55825	2.02901	2.38022	2.89108
ENSG00000170385	307.714	254.121	195.397	163.104	144.42	161.117	252.411	156.214	0.692073	0.0172093	0.999938	SLC30A1	1	211571568	211578742	-	5474	protein_coding	solute carrier family 30 member 1 [Source:HGNC Symbol;Acc:HGNC:11012]	-	321	250	198	173	138	169	3.53038	2.91551	2.24178	1.87128	1.65693	1.84848
ENSG00000005812	649.938	329.34	291.122	271.525	248.026	281.239	423.467	266.93	0.665945	0.045519	0.999938	FBXL3	13	76992598	77027195	-	7082	protein_coding	F-box and leucine rich repeat protein 3 [Source:HGNC Symbol;Acc:HGNC:13599]	-	678	324	295	288	237	295	5.76362	2.92058	2.58166	2.40787	2.19949	2.49402
ENSG00000153933	476.429	295.796	215.134	191.387	206.165	225.945	329.12	207.832	0.663493	0.0432068	0.999938	DGKE	17	56834099	56869567	+	10933	protein_coding	diacylglycerol kinase epsilon [Source:HGNC Symbol;Acc:HGNC:2852]	-	497	291	218	203	197	237	2.73677	1.69916	1.23581	1.0994	1.18428	1.2979
ENSG00000214485	4530.39	1867.28	2481.94	1810.17	1982.12	1827.58	2959.87	1873.29	0.660041	0.036086	0.999938	RPL7P1	5	150094302	150095048	+	747	processed_pseudogene	ribosomal protein L7 pseudogene 1 [Source:HGNC Symbol;Acc:HGNC:10367]	-	4726	1837	2515	1920	1894	1917	380.886	156.989	208.665	152.187	166.643	153.651
ENSG00000105810	1718.79	881.29	802.313	791.948	681.287	694.995	1134.13	722.743	0.650099	0.0373954	0.999938	CDK6	7	92604921	92836594	-	12260	protein_coding	cyclin dependent kinase 6 [Source:HGNC Symbol;Acc:HGNC:1777]	-	1793	867	813	840	651	729	8.80464	4.51449	4.10992	4.05682	3.48995	3.56017
ENSG00000164114	255.949	235.824	150.002	145.19	121.397	150.63	213.925	139.072	0.620762	0.0476547	0.999938	MAP9	4	155342658	155376970	-	8857	protein_coding	microtubule associated protein 9 [Source:HGNC Symbol;Acc:HGNC:26118]	-	267	232	152	154	116	158	1.81487	1.67217	1.06363	1.02951	0.860796	1.06808
ENSG00000269893	1057.35	506.208	818.102	573.219	493.959	486.21	793.886	517.796	0.61666	0.0382757	0.999938	SNHG8	4	118278709	118279823	+	923	lincRNA	small nucleolar RNA host gene 8 [Source:HGNC Symbol;Acc:HGNC:33098]	-	1103	498	829	608	472	510	71.9442	34.4435	55.6655	39.0031	33.61	33.0828
ENSG00000224032	973.948	437.088	657.245	428.029	461.517	464.283	689.427	451.276	0.611659	0.0464625	0.999938	EPB41L4A-AS1	5	112160526	112164276	+	3344	lincRNA	EPB41L4A antisense RNA 1 [Source:HGNC Symbol;Acc:HGNC:30749]	-	1016	430	666	454	441	487	18.2915	8.20884	12.3436	8.03872	8.66764	8.7196
ENSG00000169371	296.21	199.231	230.924	171.589	156.979	149.676	242.122	159.415	0.603232	0.0349581	0.999938	SNUPN	15	75598083	75626469	-	3516	protein_coding	snurportin 1 [Source:HGNC Symbol;Acc:HGNC:14245]	-	309	196	234	182	150	157	5.29092	3.55866	4.12477	3.06492	2.80396	2.67353
ENSG00000182752	342.224	349.67	275.332	246.07	209.305	186.857	322.409	214.077	0.59058	0.0273732	0.999938	PAPPA	9	116153804	116402322	+	11573	protein_coding	pappalysin 1 [Source:HGNC Symbol;Acc:HGNC:8602]	-	357	344	279	261	200	196	1.85714	1.89755	1.49414	1.33534	1.13583	1.01401
ENSG00000138617	372.899	248.022	244.74	203.644	190.467	182.09	288.554	192.067	0.587523	0.0405971	0.999938	PARP16	15	65234460	65300618	-	3715	protein_coding	poly(ADP-ribose) polymerase family member 16 [Source:HGNC Symbol;Acc:HGNC:26040]	-	389	244	248	216	182	191	6.30395	4.19286	4.13738	3.44264	3.21989	3.07828
ENSG00000162772	708.413	866.043	979.947	622.245	458.377	626.353	851.468	568.992	0.581138	0.0227156	0.999938	ATF3	1	212565334	212620777	+	4040	protein_coding	activating transcription factor 3 [Source:HGNC Symbol;Acc:HGNC:785]	TF_bZIP	739	852	993	660	438	657	11.0125	13.4629	15.2335	9.67297	7.1256	9.73683
ENSG00000181019	545.449	469.615	478.624	326.207	377.795	296.493	497.896	333.498	0.578683	0.0177485	0.999938	NQO1	16	69706996	69726951	-	3254	protein_coding	NAD(P)H quinone dehydrogenase 1 [Source:HGNC Symbol;Acc:HGNC:2874]	-	569	462	485	346	361	311	10.5273	9.06367	9.23756	6.29587	7.29153	5.72238
ENSG00000116406	340.307	315.11	233.885	207.415	170.583	222.131	296.434	200.043	0.56688	0.0440496	0.999938	EDEM3	1	184690231	184754913	-	7804	protein_coding	ER degradation enhancing alpha-mannosidase like protein 3 [Source:HGNC Symbol;Acc:HGNC:16787]	-	355	310	237	220	163	233	2.73863	2.53585	1.88219	1.66918	1.37277	1.78761
ENSG00000109452	882.88	611.923	552.639	507.224	389.307	488.117	682.48	461.549	0.564152	0.0385786	0.999938	INPP4B	4	142023160	142847432	-	14153	protein_coding	inositol polyphosphate-4-phosphatase type II B [Source:HGNC Symbol;Acc:HGNC:6075]	-	921	602	560	538	372	512	3.91771	2.71536	2.45229	2.25077	1.72752	2.16598
ENSG00000140450	1015.17	648.516	643.429	532.679	496.052	538.645	769.038	522.459	0.557818	0.0359998	0.999938	ARRDC4	15	97960698	97973838	+	4072	protein_coding	arrestin domain containing 4 [Source:HGNC Symbol;Acc:HGNC:28087]	-	1059	638	652	565	474	565	15.657	10.0021	9.92368	8.21557	7.65067	8.30758
ENSG00000151458	937.52	650.549	571.389	490.253	429.075	556.758	719.819	492.029	0.54882	0.044327	0.999938	ANKRD50	4	124664052	124712732	-	8794	protein_coding	ankyrin repeat domain 50 [Source:HGNC Symbol;Acc:HGNC:29223]	-	978	640	579	520	410	584	6.69536	4.64594	4.08061	3.50118	3.06426	3.97613
ENSG00000081041	694.034	610.906	573.363	461.97	385.121	438.543	626.101	428.544	0.546739	0.0203896	0.999938	CXCL2	4	74097035	74099293	-	1500	protein_coding	C-X-C motif chemokine ligand 2 [Source:HGNC Symbol;Acc:HGNC:4603]	-	724	601	581	490	368	460	29.0582	25.5778	24.0059	19.342	16.1245	18.3612
ENSG00000213741	4747.99	3029.12	5046.77	2714.31	2771.19	3327.2	4274.63	2937.57	0.541189	0.037134	0.999938	RPS29	14	49570984	49599164	-	9845	protein_coding	ribosomal protein S29 [Source:HGNC Symbol;Acc:HGNC:10419]	-	4953	2980	5114	2879	2648	3490	30.2883	19.3233	32.1942	17.315	17.6779	21.2248
ENSG00000086062	741.964	679.01	642.442	525.137	456.284	451.89	687.806	477.77	0.525594	0.0219	0.999938	B4GALT1	9	33104082	33167356	-	4901	protein_coding	beta-1,4-galactosyltransferase 1 [Source:HGNC Symbol;Acc:HGNC:924]	-	774	668	651	557	436	474	9.50775	8.70105	8.23245	6.72926	5.84697	5.79065
ENSG00000101255	3077.14	2716.04	4583.94	2543.66	2447.82	2238.47	3459.04	2409.98	0.52136	0.0432111	0.999938	TRIB3	20	362835	397559	+	3434	protein_coding	tribbles pseudokinase 3 [Source:HGNC Symbol;Acc:HGNC:16228]	-	3210	2672	4645	2698	2339	2348	56.2764	49.6725	83.8337	46.5199	44.7671	40.9385
ENSG00000067082	7592.19	6576.64	4467.49	4380.23	4205.98	4628.53	6212.11	4404.91	0.495967	0.0493425	0.999938	KLF6	10	3775996	3785281	-	6139	protein_coding	Kruppel like factor 6 [Source:HGNC Symbol;Acc:HGNC:2235]	zf-C2H2	7920	6470	4527	4646	4019	4855	77.6693	67.2801	45.7031	44.8104	43.0278	47.3506
ENSG00000235385	1234.69	886.373	937.512	698.611	673.961	800.817	1019.52	724.463	0.492927	0.0421058	0.999938	LINC02154	X	13266048	13303452	-	1557	lincRNA	long intergenic non-protein coding RNA 2154 [Source:HGNC Symbol;Acc:HGNC:53015]	-	1288	872	950	741	644	840	49.8022	35.7526	37.8153	28.1791	27.1848	32.3016
ENSG00000163739	935.603	708.488	700.667	613.76	501.285	551.038	781.586	555.361	0.492896	0.043895	0.999938	CXCL1	4	73869393	73871242	+	1296	protein_coding	C-X-C motif chemokine ligand 1 [Source:HGNC Symbol;Acc:HGNC:4602]	-	976	697	710	651	479	578	45.3384	34.3327	33.9536	29.7422	24.2918	26.7028
ENSG00000122644	889.59	656.648	705.601	540.222	519.076	563.432	750.613	540.91	0.472741	0.047256	0.999938	ARL4A	7	12686856	12690934	+	3561	protein_coding	ADP ribosylation factor like GTPase 4A [Source:HGNC Symbol;Acc:HGNC:695]	-	928	646	715	573	496	591	15.6891	11.5808	12.4442	9.52752	9.15458	9.93686
ENSG00000265972	4572.57	3963.27	4346.11	3110.28	2919.8	3331.97	4293.98	3120.68	0.460439	0.0267303	0.999938	TXNIP	1	145992435	145996600	-	3625	protein_coding	thioredoxin interacting protein [Source:HGNC Symbol;Acc:HGNC:16952]	-	4770	3899	4404	3299	2790	3495	79.2195	68.6633	75.2961	53.8854	50.5854	57.7262

## Sheet: KUvsNC_deg_down
gene_id	KU_1	KU_2	KU_3	NC_1	NC_2	NC_3	KU	NC	log2FoldChange	pvalue	padj	gene_name	gene_chr	gene_start	gene_end	gene_strand	gene_length	gene_biotype	gene_description	tf_family	KU_1_count	KU_2_count	KU_3_count	NC_1_count	NC_2_count	NC_3_count	KU_1_fpkm	KU_2_fpkm	KU_3_fpkm	NC_1_fpkm	NC_2_fpkm	NC_3_fpkm
ENSG00000160201	15.3378	24.3956	18.7502	123.506	15.6979	96.2887	19.4945	78.4976	-2.01257	0.00124972	0.999938	U2AF1	21	43092956	43107587	-	11112	protein_coding	U2 small nuclear RNA auxiliary factor 1 [Source:HGNC Symbol;Acc:HGNC:12453]	-	16	24	19	131	15	101	0.0866861	0.137879	0.105973	0.698033	0.0887213	0.544205
ENSG00000210195	38.3444	63.0219	65.1324	117.849	148.606	104.869	55.4996	123.775	-1.15745	0.00161529	0.999938	MT-TT	MT	15888	15953	+	66	Mt_tRNA	mitochondrially encoded tRNA threonine [Source:HGNC Symbol;Acc:HGNC:7499]	-	40	62	66	125	142	110	36.487	59.9691	61.9773	112.141	141.408	99.7889
ENSG00000224543	119.826	135.192	123.357	259.269	212.444	212.598	126.125	228.104	-0.855373	0.00212078	0.999938	SNRPGP15	19	14489388	14489609	+	222	processed_pseudogene	small nuclear ribonucleoprotein polypeptide G pseudogene 15 [Source:HGNC Symbol;Acc:HGNC:49371]	-	125	133	125	275	203	223	33.8984	38.2453	34.8972	73.3461	60.0996	60.1431
ENSG00000184110	18.2136	90.467	98.6855	233.813	189.421	148.723	69.122	190.652	-1.46498	0.00250215	0.999938	EIF3C	16	28688558	28735730	+	6982	protein_coding	eukaryotic translation initiation factor 3 subunit C [Source:HGNC Symbol;Acc:HGNC:3279]	-	19	89	100	248	181	156	0.163831	0.813748	0.887673	2.10314	1.70383	1.33776
ENSG00000148225	5.75166	15.2472	16.7765	30.1694	48.1401	49.5744	12.5918	42.628	-1.76157	0.00250824	0.999938	WDR31	9	113313222	113340298	-	4933	protein_coding	WD repeat domain 31 [Source:HGNC Symbol;Acc:HGNC:21421]	-	6	15	17	32	46	52	0.0732254	0.194115	0.213585	0.384093	0.61288	0.63114
ENSG00000269404	0	0	0.986855	4.71398	13.6048	11.4402	0.328952	9.91967	-4.80792	0.00292773	0.999938	SPIB	19	50418938	50431313	+	4281	protein_coding	Spi-B transcription factor [Source:HGNC Symbol;Acc:HGNC:11242]	ETS	0	0	1	5	13	12	0	0	0.0144773	0.0691547	0.199585	0.16783
ENSG00000237380	0	1.01648	0	10.3707	7.32566	9.53353	0.338828	9.07665	-4.68296	0.00382576	0.999938	HOXD-AS2	2	176121611	176137098	-	1429	antisense	HOXD cluster antisense RNA 2 [Source:HGNC Symbol;Acc:HGNC:43756]	-	0	1	0	11	7	10	0	0.0446732	0	0.455782	0.321955	0.418988
ENSG00000146122	0	0	0	2.82839	3.13957	15.2537	0	7.07387	-5.28595	0.00460493	0.999938	DAAM2	6	39792298	39904877	+	12955	protein_coding	dishevelled associated activator of morphogenesis 2 [Source:HGNC Symbol;Acc:HGNC:18143]	-	0	0	0	3	3	16	0	0	0	0.0137114	0.0152199	0.0739463
ENSG00000102539	0	0	0	1.88559	7.32566	11.4402	0	6.88383	-5.2441	0.00469568	0.999938	MLNR	13	49220338	49222377	+	1239	protein_coding	motilin receptor [Source:HGNC Symbol;Acc:HGNC:4495]	-	0	0	0	2	7	12	0	0	0	0.0955775	0.371326	0.579887
ENSG00000226746	0	1.01648	0	4.71398	6.27914	16.207	0.338828	9.06671	-4.68148	0.00481281	0.999938	SMCR5	17	17776686	17779529	-	2844	antisense	Smith-Magenis syndrome chromosome region, candidate 5 [Source:HGNC Symbol;Acc:HGNC:17918]	-	0	1	0	5	6	17	0	0.0224466	0	0.104097	0.13866	0.357893
ENSG00000105664	0	0	0	5.65677	4.18609	9.53353	0	6.4588	-5.15432	0.00496594	0.999938	COMP	19	18782773	18791314	-	3101	protein_coding	cartilage oligomeric matrix protein [Source:HGNC Symbol;Acc:HGNC:2227]	-	0	0	0	6	4	10	0	0	0	0.114564	0.0847787	0.193078
ENSG00000246575	0	1.01648	0	7.54236	9.41871	8.58018	0.338828	8.51375	-4.58888	0.00511365	0.999938	AC093162.2	2	85315041	85316529	+	704	unprocessed_pseudogene	retinol saturase (all-trans-retinol 13,14-reductase) (RESAT) pseudogene	-	0	1	0	8	9	9	0	0.0906791	0	0.672844	0.840231	0.765427
ENSG00000187122	0	0	0	0.942795	14.6513	5.72012	0	7.10475	-5.28593	0.00553311	0.999938	SLIT1	10	96998038	97185920	-	9103	protein_coding	slit guidance ligand 1 [Source:HGNC Symbol;Acc:HGNC:11085]	-	0	0	0	1	14	6	0	0	0	0.00650448	0.101082	0.0394639
ENSG00000277879	1.91722	1.01648	1.97371	14.1419	11.5118	12.3936	1.6358	12.6824	-2.95113	0.00597892	0.999938	AL391988.1	10	117267116	117268668	-	1553	antisense	novel transcript, antisense to SLC18A2	-	2	1	2	15	11	13	0.0775319	0.0411063	0.0798163	0.571896	0.465532	0.501194
ENSG00000275708	0	4.06593	3.94742	16.9703	28.2561	8.58018	2.67112	17.9355	-2.75376	0.00608575	0.999938	MIR3648-1	21	8208473	8208652	+	180	miRNA	microRNA 3648-1 [Source:HGNC Symbol;Acc:HGNC:38941]	-	0	4	4	18	27	9	0	1.41862	1.37727	5.92103	9.85871	2.99367
ENSG00000281181	0	2.03297	0	4.71398	4.18609	26.6939	0.677655	11.8647	-4.1584	0.00697382	0.999938	FP236383.3	21	8437629	8438551	-	923	lincRNA	novel transcript, similar to YY1 associated myogenesis RNA 1 YAM1	-	0	2	0	5	4	28	0	0.138327	0	0.320749	0.284831	1.81631
ENSG00000267375	0	0	0	3.77118	5.23262	8.58018	0	5.86133	-5.01304	0.00783437	0.999938	AC008649.2	19	38683873	38693606	-	242	antisense	novel transcript, antisense to ACTN4	-	0	0	0	4	5	9	0	0	0	0.978682	1.35795	2.2267
ENSG00000230747	0	2.03297	3.94742	5.65677	12.5583	26.6939	1.99346	14.9696	-2.91536	0.00952275	0.999938	AC021188.1	2	96307263	96321731	-	740	antisense	novel transcript	-	0	2	4	6	12	28	0	0.172535	0.335013	0.480083	1.06581	2.26548
ENSG00000240616	0	0	0	4.71398	4.18609	7.62683	0	5.50897	-4.92433	0.0100409	0.999938	RPS6P25	19	12894133	12894880	+	748	processed_pseudogene	ribosomal protein S6 pseudogene 25 [Source:HGNC Symbol;Acc:HGNC:35948]	-	0	0	0	5	4	8	0	0	0	0.395791	0.351469	0.640357
ENSG00000187905	67.1027	73.1867	73.0272	111.25	120.35	148.723	71.1056	126.774	-0.834615	0.0103563	0.999938	LRRC74B	22	21045960	21064168	+	5542	protein_coding	leucine rich repeat containing 74B [Source:HGNC Symbol;Acc:HGNC:34301]	-	70	72	74	118	115	156	0.760419	0.829365	0.827557	1.2607	1.36383	1.68536
ENSG00000213316	0	0	0	5.65677	9.41871	1.90671	0	5.66073	-4.95958	0.0106667	0.999938	LTC4S	5	179793980	179796647	+	1192	protein_coding	leukotriene C4 synthase [Source:HGNC Symbol;Acc:HGNC:6719]	-	0	0	0	6	9	2	0	0	0	0.298038	0.496244	0.100459
ENSG00000197549	0	0	0	7.54236	3.13957	5.72012	0	5.46735	-4.91451	0.0106915	0.999938	PRAMENP	22	21991099	22043934	-	3039	transcribed_unprocessed_pseudogene	PRAME N-terminal-like, pseudogene [Source:HGNC Symbol;Acc:HGNC:34302]	-	0	0	0	8	3	6	0	0	0	0.155868	0.0648813	0.11821
ENSG00000143382	291.417	525.521	494.414	688.24	725.241	733.129	437.118	715.537	-0.711283	0.0109405	0.999938	ADAMTSL4	1	150549369	150560937	+	6432	protein_coding	ADAMTS like 4 [Source:HGNC Symbol;Acc:HGNC:19706]	-	304	517	501	730	693	769	2.84544	5.13126	4.82753	6.72007	7.08135	7.15837
ENSG00000225173	0	0	0	9.42795	3.13957	3.81341	0	5.46031	-4.91277	0.0114829	0.999938	AL662890.1	6	28837869	28839006	-	709	lincRNA	novel transcript	-	0	0	0	10	3	4	0	0	0	0.835124	0.278102	0.337791
ENSG00000264278	0	0	2.96056	7.54236	17.7909	7.62683	0.986855	10.9867	-3.47371	0.0115458	0.999938	ZNF236-DT	18	76794732	76822295	-	1295	lincRNA	ZNF236 divergent transcript [Source:HGNC Symbol;Acc:HGNC:53779]	-	0	0	3	8	17	8	0	0	0.143577	0.365778	0.862796	0.369874
ENSG00000210191	0	10.1648	0.986855	23.5699	23.0235	16.207	3.71723	20.9335	-2.50586	0.011719	0.999938	MT-TL2	MT	12266	12336	+	71	Mt_tRNA	mitochondrially encoded tRNA leucine 2 (CUN) [Source:HGNC Symbol;Acc:HGNC:7491]	-	0	10	1	25	22	17	0	8.99128	0.87292	20.8487	20.3654	14.3359
ENSG00000107954	11.5033	35.5769	34.5399	63.1673	76.3962	54.3411	27.2067	64.6349	-1.24998	0.0119624	0.999938	NEURL1	10	103493979	103592552	+	4961	protein_coding	neuralized E3 ubiquitin protein ligase 1 [Source:HGNC Symbol;Acc:HGNC:7761]	-	12	35	35	67	73	57	0.145624	0.450379	0.437252	0.799655	0.967124	0.687922
ENSG00000172062	324.01	412.692	289.148	530.794	488.726	569.152	341.95	529.557	-0.631371	0.012906	0.999938	SMN1	5	70925030	70953942	+	3097	protein_coding	survival of motor neuron 1, telomeric [Source:HGNC Symbol;Acc:HGNC:11117]	-	338	406	293	563	467	597	6.57048	8.36883	5.86353	10.7638	9.9107	11.5416
ENSG00000255337	1.91722	2.03297	0	12.2563	8.37219	11.4402	1.31673	10.6896	-3.02322	0.0130269	0.999938	AP001830.1	11	102452919	102462008	+	692	antisense	uncharacterized LOC101928424 [Source:NCBI gene;Acc:101928424]	-	2	2	0	13	8	12	0.173999	0.184503	0	1.11233	0.759823	1.03827
ENSG00000285668	3.83444	8.13186	3.94742	25.4555	23.0235	12.3936	5.30457	20.2909	-1.93909	0.0133921	0.999938	AC126544.2	17	45586452	45588379	-	536	lincRNA	novel transcript	-	4	8	4	27	22	13	0.44928	0.952807	0.462517	2.98261	2.69766	1.45215
ENSG00000243716	1102.4	1555.22	1110.21	1835.62	1708.97	2188.9	1255.94	1911.16	-0.605827	0.0139828	0.999938	NPIPB5	16	22479121	22536521	+	10005	protein_coding	nuclear pore complex interacting protein family member B5 [Source:HGNC Symbol;Acc:HGNC:37233]	-	1150	1530	1125	1947	1633	2296	6.91994	9.76234	6.96897	11.5225	10.7275	13.7401
ENSG00000236017	63.2683	116.895	136.186	190.445	200.933	176.37	105.45	189.249	-0.844315	0.014198	0.999938	ASMTL-AS1	X	1401769	1414028	+	1335	antisense	ASMTL antisense RNA 1 [Source:HGNC Symbol;Acc:HGNC:25811]	-	66	115	138	202	192	185	2.97635	5.49916	6.40665	8.95916	9.45254	8.29706
ENSG00000188878	34.51	132.143	190.463	218.728	304.538	257.405	119.039	260.224	-1.12872	0.014539	0.999938	FBF1	17	75909574	75941140	-	6730	protein_coding	Fas binding factor 1 [Source:HGNC Symbol;Acc:HGNC:24674]	-	36	130	193	232	291	270	0.322039	1.23313	1.77736	2.04113	2.84189	2.40205
ENSG00000223518	0	0	0	8.48516	10.4652	0	0	6.3168	-5.11873	0.0145497	0.999938	CSNK1A1P1	15	36798596	36818459	-	2629	transcribed_processed_pseudogene	casein kinase 1 alpha 1 pseudogene 1 [Source:HGNC Symbol;Acc:HGNC:30446]	-	0	0	0	9	10	0	0	0	0	0.202698	0.249999	0
ENSG00000169246	21.0894	120.961	164.805	180.074	270.003	281.239	102.285	243.772	-1.25348	0.0145501	0.999938	NPIPB3	16	21402237	21448567	-	4717	protein_coding	nuclear pore complex interacting protein family member B3 [Source:HGNC Symbol;Acc:HGNC:28989]	-	22	119	167	191	258	295	0.280788	1.6105	2.19424	2.39753	3.59486	3.74447
ENSG00000196739	504.229	852.829	693.759	1013.5	1001.52	1183.11	683.605	1066.05	-0.641288	0.0148579	0.999938	COL27A1	9	114155560	114312511	+	13988	protein_coding	collagen type XXVII alpha 1 chain [Source:HGNC Symbol;Acc:HGNC:22986]	-	526	839	703	1075	957	1241	2.26387	3.82901	3.11482	4.5504	4.49661	5.3119
ENSG00000123999	19.1722	39.6428	27.6319	46.197	80.5823	62.9213	28.8156	63.2335	-1.13444	0.0151006	0.999938	INHA	2	219569162	219575713	+	1753	protein_coding	inhibin subunit alpha [Source:HGNC Symbol;Acc:HGNC:6065]	-	20	39	28	49	77	66	0.686862	1.42024	0.98994	1.65505	2.88694	2.25422
ENSG00000170961	0	4.06593	1.97371	13.1991	16.7444	8.58018	2.01321	12.8412	-2.68461	0.0153089	0.999938	HAS2	8	121612116	121641390	-	4190	protein_coding	hyaluronan synthase 2 [Source:HGNC Symbol;Acc:HGNC:4819]	-	0	4	2	14	16	9	0	0.0609433	0.0295835	0.197839	0.250977	0.128606
ENSG00000164199	0	0	0.986855	10.3707	6.27914	2.86006	0.328952	6.50332	-4.20141	0.018122	0.999938	ADGRV1	5	90529344	91164437	+	33822	protein_coding	adhesion G protein-coupled receptor V1 [Source:HGNC Symbol;Acc:HGNC:17416]	-	0	0	1	11	6	3	0	0	0.00183246	0.0192571	0.0116595	0.00531075
ENSG00000244945	4.79305	20.3297	6.90798	34.8834	20.9305	40.9942	10.6769	32.2694	-1.60253	0.0188371	0.999938	AC136604.2	5	179595904	179603741	-	1966	antisense	uncharacterized LOC101928445 [Source:NCBI gene;Acc:101928445]	-	5	20	7	37	20	43	0.153112	0.649421	0.220672	1.11433	0.668614	1.30954
ENSG00000111664	41.2202	50.8241	58.2244	92.3939	86.8614	90.5686	50.0896	89.9413	-0.845213	0.019331	0.999938	GNB3	12	6839954	6847393	+	3437	protein_coding	G protein subunit beta 3 [Source:HGNC Symbol;Acc:HGNC:4400]	-	43	50	59	98	83	95	0.753201	0.928689	1.06391	1.68828	1.58718	1.65492
ENSG00000255182	11.5033	19.3132	9.86855	30.1694	34.5353	36.2274	13.5617	33.644	-1.31291	0.0209703	0.999938	AC084125.2	8	144495458	144505444	-	4894	processed_transcript	novel transcript, antisense to PPP1R16A	-	12	19	10	32	33	38	0.147618	0.247839	0.126639	0.387153	0.443179	0.464893
ENSG00000280693	0	0	0	0.942795	5.23262	8.58018	0	4.91853	-4.75907	0.0210396	0.999938	SH3PXD2A-AS1	10	103745966	103755423	+	2217	antisense	SH3PXD2A antisense RNA 1 [Source:HGNC Symbol;Acc:HGNC:45242]	-	0	0	0	1	5	9	0	0	0	0.0267074	0.148229	0.243058
ENSG00000220685	0	0	0	1.88559	6.27914	5.72012	0	4.62828	-4.67003	0.0222288	0.999938	AL139094.1	6	5065795	5066982	-	1188	processed_pseudogene	transcription factor B2, mitochondrial (TFB2M) pseudogene	-	0	0	0	2	6	6	0	0	0	0.0996806	0.331943	0.302391
ENSG00000215102	0	0	0	5.65677	3.13957	4.76677	0	4.52104	-4.63974	0.0222959	0.999938	TERF1P4	X	83748825	83749939	-	1115	processed_pseudogene	telomeric repeat binding factor 1 pseudogene 4 [Source:HGNC Symbol;Acc:HGNC:38500]	-	0	0	0	6	3	5	0	0	0	0.31862	0.176838	0.26849
ENSG00000054356	3.83444	0	0	4.71398	17.7909	10.4869	1.27815	10.9973	-3.08282	0.0223511	0.999938	PTPRN	2	219289623	219309648	-	8261	protein_coding	protein tyrosine phosphatase, receptor type N [Source:HGNC Symbol;Acc:HGNC:9676]	-	4	0	0	5	17	11	0.0291507	0	0	0.0358372	0.135252	0.0797249
ENSG00000267774	0	1.01648	1.97371	13.1991	5.23262	7.62683	0.996731	8.68619	-3.13379	0.0232895	0.999938	AC010776.2	18	59696459	59698111	+	1081	antisense	novel transcript, antisense to CCBE1	-	0	1	2	14	5	8	0	0.0590546	0.114667	0.766831	0.304	0.443096
ENSG00000248423	0	0	0	1.88559	4.18609	7.62683	0	4.56617	-4.65256	0.0238224	0.999938	AC100850.1	8	15688914	15689562	-	649	processed_pseudogene	clathrin, light chain (Lca) (CLTA) pseudogene	-	0	0	0	2	4	8	0	0	0	0.182466	0.405083	0.738038
ENSG00000240695	0	2.03297	0	4.71398	9.41871	9.53353	0.677655	7.88874	-3.56555	0.0238913	0.999938	AC117382.1	3	136736500	136737229	-	730	processed_pseudogene	DnaJ (Hsp40) homolog, subfamily C, member 8 (DNAJC8) pseudogene	-	0	2	0	5	9	10	0	0.174899	0	0.40555	0.810305	0.820183
ENSG00000285886	0	2.03297	0.986855	10.3707	7.32566	7.62683	1.00661	8.44108	-3.08468	0.0243826	0.999938	AC211476.6	7	72954797	72957106	+	2085	lincRNA	novel transcript	-	0	2	1	11	7	8	0	0.0612356	0.0297253	0.31238	0.220659	0.22973
ENSG00000223959	428.499	660.714	530.928	776.863	740.939	889.479	540.047	802.427	-0.571608	0.0250235	0.999938	AFG3L1P	16	89972586	90002161	+	9532	transcribed_unitary_pseudogene	AFG3 like matrix AAA peptidase subunit 1, pseudogene [Source:HGNC Symbol;Acc:HGNC:314]	-	447	650	538	824	708	933	2.82322	4.3532	3.49809	5.11847	4.88178	5.86045
ENSG00000101306	5.75166	8.13186	2.96056	29.2266	21.977	8.58018	5.61469	19.9279	-1.82921	0.0253282	0.999938	MYLK2	20	31819308	31834689	+	2976	protein_coding	myosin light chain kinase 2 [Source:HGNC Symbol;Acc:HGNC:16243]	-	6	8	3	31	21	9	0.121378	0.171608	0.0624772	0.616774	0.463783	0.181069
ENSG00000074276	3.83444	3.04945	6.90798	10.3707	36.6283	8.58018	4.59729	18.5264	-2.00493	0.025473	0.999938	CDHR2	5	176542511	176595974	+	5348	protein_coding	cadherin related family member 2 [Source:HGNC Symbol;Acc:HGNC:18231]	-	4	3	7	11	35	9	0.0450288	0.0358104	0.0811222	0.121786	0.430136	0.100759
ENSG00000238279	7.66888	12.1978	22.6977	30.1694	43.954	32.414	14.1881	35.5125	-1.32337	0.025582	0.999938	BX470102.1	1	153533603	153535115	+	531	antisense	novel transcript	-	8	12	23	32	42	34	0.907021	1.44267	2.68452	3.56823	5.19857	3.8337
ENSG00000134940	4.79305	4.06593	5.92113	11.3135	23.0235	17.1604	4.9267	17.1658	-1.79758	0.0260608	0.999938	ACRV1	11	125671522	125681123	-	2212	protein_coding	acrosomal vesicle protein 1 [Source:HGNC Symbol;Acc:HGNC:127]	-	5	4	6	12	22	18	0.136084	0.11544	0.168112	0.321213	0.653682	0.487215
ENSG00000280594	1.91722	9.14834	2.96056	16.0275	19.8839	16.207	4.67538	17.3728	-1.90049	0.0262438	0.999938	BTG3-AS1	21	17611744	17633199	+	2578	processed_transcript	BTG3 antisense RNA 1 [Source:HGNC Symbol;Acc:HGNC:53145]	-	2	9	3	17	19	17	0.0467056	0.222864	0.0721226	0.390448	0.484395	0.394821
ENSG00000108556	2.87583	2.03297	2.96056	8.48516	11.5118	16.207	2.62312	12.068	-2.19991	0.0266384	0.999938	CHRNE	17	4897774	4934438	-	2864	protein_coding	cholinergic receptor nicotinic epsilon subunit [Source:HGNC Symbol;Acc:HGNC:1966]	-	3	2	3	9	11	17	0.0630623	0.0445797	0.0649204	0.186066	0.252434	0.355394
ENSG00000214439	8.62749	11.1813	3.94742	17.9131	20.9305	31.4607	7.91874	23.4347	-1.56722	0.0268179	0.999938	FAM185BP	7	77083787	77122116	-	1284	transcribed_unprocessed_pseudogene	family with sequence similarity 185 member B, pseudogene [Source:HGNC Symbol;Acc:HGNC:21813]	-	9	11	4	19	20	33	0.421987	0.546899	0.193076	0.876165	1.02375	1.5388
ENSG00000227440	0	4.06593	12.8291	18.8559	32.4422	17.1604	5.63168	22.8195	-2.01961	0.0269174	0.999938	ATP5MC1P4	3	172828736	172829176	-	441	processed_pseudogene	ATP synthase membrane subunit c locus 1 pseudogene 4 [Source:HGNC Symbol;Acc:HGNC:39507]	-	0	4	13	20	31	18	0	0.57903	1.827	2.68527	4.6201	2.44381
ENSG00000175564	7.66888	10.1648	1.97371	22.6271	24.07	17.1604	6.60247	21.2858	-1.68985	0.0272129	0.999938	UCP3	11	74000281	74009435	-	3684	protein_coding	uncoupling protein 3 [Source:HGNC Symbol;Acc:HGNC:12519]	-	8	10	2	24	23	18	0.130735	0.173285	0.0336468	0.385735	0.410333	0.292541
ENSG00000155465	3.83444	5.08241	8.88169	19.7987	26.1631	12.3936	5.93285	19.4518	-1.71198	0.0274	0.999938	SLC7A7	14	22773222	22829820	-	5131	protein_coding	solute carrier family 7 member 7 [Source:HGNC Symbol;Acc:HGNC:11065]	-	4	5	9	21	25	13	0.0469331	0.0622082	0.108711	0.242334	0.320233	0.151696
ENSG00000254911	0	1.01648	0.986855	11.3135	9.41871	1.90671	0.667779	7.54632	-3.51011	0.0276433	0.999938	SCARNA9	11	93721513	93721865	+	353	antisense	small Cajal body-specific RNA 9 [Source:HGNC Symbol;Acc:HGNC:32566]	-	0	1	1	12	9	2	0	0.180844	0.175573	2.01281	1.6757	0.339226
ENSG00000186567	80.5232	180.934	167.765	230.042	239.654	249.779	143.074	239.825	-0.746007	0.0286392	0.999938	CEACAM19	19	44662278	44684359	+	5203	protein_coding	carcinoembryonic antigen related cell adhesion molecule 19 [Source:HGNC Symbol;Acc:HGNC:31951]	-	84	178	170	244	229	262	0.971957	2.18397	2.02501	2.77673	2.89275	3.01496
ENSG00000177464	127.495	229.725	271.385	338.463	370.469	307.933	209.535	338.955	-0.694164	0.0296296	0.999938	GPR4	19	45589764	45602208	-	3145	protein_coding	G protein-coupled receptor 4 [Source:HGNC Symbol;Acc:HGNC:4497]	-	133	226	275	359	354	323	2.54597	4.58741	5.41932	6.75882	7.39795	6.14916
ENSG00000243056	0	2.03297	2.96056	12.2563	5.23262	13.3469	1.66451	10.2786	-2.63702	0.0296794	0.999938	EIF4EBP3	5	140547666	140549578	+	691	protein_coding	eukaryotic translation initiation factor 4E binding protein 3 [Source:HGNC Symbol;Acc:HGNC:3290]	-	0	2	3	13	5	14	0	0.18477	0.269077	1.11394	0.475577	1.21306
ENSG00000246731	0	1.01648	2.96056	19.7987	11.5118	0.953353	1.32568	10.7546	-3.02484	0.0298384	0.999938	MGC16275	17	74209980	74213342	-	2522	antisense	uncharacterized protein MGC16275 [Source:NCBI gene;Acc:85001]	-	0	1	3	21	11	1	0	0.0253125	0.073724	0.493028	0.286666	0.0237404
ENSG00000170498	33.5513	58.956	63.1587	101.822	102.559	76.2683	51.8887	93.5498	-0.851061	0.030023	0.999938	KISS1	1	204190341	204196486	-	709	protein_coding	KiSS-1 metastasis suppressor [Source:HGNC Symbol;Acc:HGNC:6341]	-	35	58	64	108	98	80	2.97196	5.2223	5.59457	9.01934	9.08466	6.75581
ENSG00000282951	0	3.04945	0.986855	3.77118	12.5583	12.3936	1.34543	9.57435	-2.84445	0.0301348	0.999938	AC008537.4	19	40779780	40796943	-	1103	antisense	novel transcript, antisense to RAB4B	-	0	3	1	4	12	13	0	0.17363	0.0561898	0.214724	0.715047	0.70567
ENSG00000199133	2.87583	4.06593	2.96056	13.1991	15.6979	10.4869	3.30077	13.128	-1.99255	0.0302042	0.999938	MIRLET7D	9	94178834	94178920	+	87	miRNA	microRNA let-7d [Source:HGNC Symbol;Acc:HGNC:31481]	-	3	4	3	14	15	11	2.07598	2.93508	2.13715	9.52809	11.3318	7.5702
ENSG00000230593	0	1.01648	0	2.82839	5.23262	8.58018	0.338828	5.54706	-3.97144	0.0306117	0.999938	PPIAP40	11	3892398	3892887	-	490	processed_pseudogene	peptidylprolyl isomerase A pseudogene 40 [Source:HGNC Symbol;Acc:HGNC:53664]	-	0	1	0	3	5	9	0	0.130282	0	0.362512	0.67066	1.09971
ENSG00000111788	89.1507	294.78	266.451	402.574	372.562	379.435	216.794	384.857	-0.828607	0.0306421	0.999938	AC009533.1	12	9277235	9313241	+	3158	unprocessed_pseudogene	DEAD/H (Asp-Glu-Ala-Asp/His) box polypeptide like pseudogene	-	93	290	270	427	356	398	1.77293	5.86227	5.29889	8.00595	7.40912	7.54579
ENSG00000198624	7.66888	23.3791	12.8291	34.8834	33.4888	36.2274	14.6257	34.8665	-1.25742	0.031691	0.999938	CCDC69	5	151181052	151224145	-	4993	protein_coding	coiled-coil domain containing 69 [Source:HGNC Symbol;Acc:HGNC:24487]	-	8	23	13	37	32	38	0.0964606	0.294067	0.161367	0.43877	0.421228	0.455676
ENSG00000188315	163.922	204.313	237.832	310.18	294.073	299.353	202.022	301.202	-0.576549	0.0321254	0.999938	C3orf62	3	49268602	49277909	-	4813	protein_coding	chromosome 3 open reading frame 62 [Source:HGNC Symbol;Acc:HGNC:24771]	-	171	201	241	329	281	314	2.13896	2.666	3.10337	4.04741	3.83724	3.90614
ENSG00000283667	1.91722	8.13186	5.92113	17.9131	25.1166	11.4402	5.3234	18.1566	-1.77332	0.0326033	0.999938	AC009802.1	18	63966406	63970181	-	1609	antisense	uncharacterized LOC105372165 [Source:NCBI gene;Acc:105372165]	-	2	8	6	19	24	12	0.0748334	0.317405	0.231115	0.699189	0.980356	0.446538
ENSG00000234420	284.707	496.044	389.808	524.194	565.123	683.554	390.186	590.957	-0.59927	0.0329063	0.999938	ZNF37BP	10	42513510	42552822	-	10256	transcribed_processed_pseudogene	zinc finger protein 37B, pseudogene [Source:HGNC Symbol;Acc:HGNC:13103]	-	297	488	395	556	540	717	1.74341	3.03754	2.387	3.20992	3.46054	4.18576
ENSG00000272894	3.83444	6.0989	5.92113	12.2563	18.8374	20.0204	5.28482	17.0381	-1.69008	0.0329187	0.999938	AC004982.2	7	7552462	7566996	-	1730	lincRNA	novel transcript	-	4	6	6	13	18	21	0.139199	0.221404	0.21495	0.444933	0.683841	0.726787
ENSG00000230922	0	2.03297	0	5.65677	6.27914	9.53353	0.677655	7.15648	-3.42607	0.0333134	0.999938	AL079301.1	22	45000565	45003619	-	1633	sense_intronic	novel transcript	-	0	2	0	6	6	10	0	0.078185	0	0.217552	0.241487	0.366646
ENSG00000225703	0	0	0	1.88559	10.4652	0.953353	0	4.43473	-4.60457	0.0337895	0.999938	AC114737.1	7	76972679	76976961	-	453	lincRNA	novel transcript	-	0	0	0	2	10	1	0	0	0	0.261414	1.45088	0.132171
ENSG00000133247	98.7368	364.917	321.715	403.516	502.331	503.371	261.79	469.739	-0.843849	0.0339824	0.999938	KMT5C	19	55339853	55348120	+	4775	protein_coding	lysine methyltransferase 5C [Source:HGNC Symbol;Acc:HGNC:28405]	-	103	359	326	428	480	528	1.29863	4.79955	4.23133	5.30722	6.60688	6.62055
ENSG00000254985	0	1.01648	0	3.77118	6.27914	5.72012	0.338828	5.25681	-3.89264	0.0344172	0.999938	RSF1-IT2	11	77717712	77718411	-	566	sense_intronic	RSF1 intronic transcript 2 [Source:HGNC Symbol;Acc:HGNC:41438]	-	0	1	0	4	6	6	0	0.112788	0	0.418447	0.696728	0.6347
ENSG00000259288	0	1.01648	0	5.65677	5.23262	4.76677	0.338828	5.21872	-3.88345	0.0346093	0.999938	BUB1B-PAK6	15	40217428	40276396	+	3091	protein_coding	BUB1B-PAK6 readthrough [Source:HGNC Symbol;Acc:HGNC:52276]	-	0	1	0	6	5	5	0	0.0206529	0	0.114934	0.106316	0.0968511
ENSG00000177595	486.974	1056.13	1180.28	1442.48	1608.51	1289.89	907.792	1446.96	-0.672669	0.0358135	0.999938	PIDD1	11	799179	809753	-	5869	protein_coding	p53-induced death domain protein 1 [Source:HGNC Symbol;Acc:HGNC:16491]	-	508	1039	1196	1530	1537	1353	5.211	11.3014	12.6299	15.4356	17.2123	13.8028
ENSG00000258806	0	0	0	3.77118	4.18609	3.81341	0	3.92356	-4.43332	0.0362429	0.999938	OR11H7	14	20229402	20230346	+	945	polymorphic_pseudogene	olfactory receptor family 11 subfamily H member 7 (gene/pseudogene) [Source:HGNC Symbol;Acc:HGNC:15350]	-	0	0	0	4	4	4	0	0	0	0.250626	0.2782	0.253432
ENSG00000103723	1.91722	7.11538	7.89484	12.2563	31.3957	13.3469	5.64248	18.9997	-1.75189	0.0364516	0.999938	AP3B2	15	82659281	82709914	-	9108	protein_coding	adaptor related protein complex 3 subunit beta 2 [Source:HGNC Symbol;Acc:HGNC:567]	-	2	7	8	13	30	14	0.0132199	0.0490631	0.0544377	0.0845118	0.216485	0.092032
ENSG00000275542	0	0	3.94742	11.3135	9.41871	7.62683	1.31581	9.45303	-2.84481	0.0364918	0.999938	AC027601.3	17	81339183	81339691	-	509	lincRNA	novel transcript	-	0	0	4	12	9	8	0	0	0.487052	1.39592	1.16213	0.941035
ENSG00000183307	0	4.06593	7.89484	11.3135	26.1631	12.3936	3.98692	16.6234	-2.06158	0.036948	0.999938	TMEM121B	22	17116299	17121367	-	5069	protein_coding	transmembrane protein 121B [Source:HGNC Symbol;Acc:HGNC:1844]	-	0	4	8	12	25	13	0	0.0503753	0.0978139	0.14017	0.32415	0.153552
ENSG00000263990	23.0066	19.3132	7.89484	19.7987	52.3262	48.621	16.7382	40.2486	-1.26358	0.037558	0.999938	AC004253.1	17	31873926	31886666	+	488	lincRNA	novel transcript	-	24	19	8	21	50	51	2.96083	2.4855	1.01602	2.54798	6.73409	6.25726
ENSG00000225043	0	0	0	4.71398	5.23262	1.90671	0	3.9511	-4.44234	0.0376337	0.999938	RPL18AP2	21	46420553	46421034	-	482	processed_pseudogene	ribosomal protein L18a pseudogene 2 [Source:HGNC Symbol;Acc:HGNC:23774]	-	0	0	0	5	5	2	0	0	0	0.614215	0.681792	0.248437
ENSG00000177084	1652.64	2022.8	1928.31	2584.2	2502.24	2512.09	1867.92	2532.84	-0.439378	0.0380839	0.999938	POLE	12	132623753	132687365	-	16609	protein_coding	DNA polymerase epsilon, catalytic subunit [Source:HGNC Symbol;Acc:HGNC:9177]	-	1724	1990	1954	2741	2391	2635	6.24907	7.64873	7.29145	9.77153	9.46161	9.49885
ENSG00000130695	387.278	538.736	452.966	681.641	600.704	674.974	459.66	652.44	-0.505645	0.0381647	0.999938	CEP85	1	26234200	26278808	+	5145	protein_coding	centrosomal protein 85 [Source:HGNC Symbol;Acc:HGNC:25309]	-	404	530	459	723	574	708	4.72735	6.57613	5.52917	8.32051	7.33255	8.23913
ENSG00000268938	0	2.03297	4.93427	5.65677	17.7909	12.3936	2.32241	11.9471	-2.36494	0.0382587	0.999938	AC005387.1	19	18531613	18532632	+	352	antisense	novel transcript, antisense to FKBP8	-	0	2	5	6	17	13	0	0.362716	0.88036	1.00927	3.17421	2.21123
ENSG00000285077	0	1.01648	3.94742	12.2563	8.37219	8.58018	1.65463	9.73623	-2.56151	0.03827	0.999938	ARHGAP11B	15	30624494	30638805	+	2337	protein_coding	Rho GTPase activating protein 11B [Source:HGNC Symbol;Acc:HGNC:15782]	-	0	1	4	13	8	9	0	0.0273162	0.10608	0.329368	0.224988	0.230578
ENSG00000248429	0	0	0	2.82839	3.13957	5.72012	0	3.89603	-4.42427	0.0383386	0.999938	FAM198B-AS1	4	158170752	158202877	+	5639	antisense	FAM198B antisense RNA 1 [Source:HGNC Symbol;Acc:HGNC:53132]	-	0	0	0	3	3	6	0	0	0	0.0315004	0.0349662	0.0637064
ENSG00000280721	0	12.1978	18.7502	33.9406	23.0235	41.9475	10.316	32.9706	-1.68034	0.0384832	0.999938	LINC01943	2	87439523	87459044	-	1475	lincRNA	long intergenic non-protein coding RNA 1943 [Source:HGNC Symbol;Acc:HGNC:52767]	-	0	12	19	36	22	44	0	0.519361	0.798352	1.44513	0.980301	1.78605
ENSG00000270195	3.83444	10.1648	14.8028	27.3411	29.3027	20.0204	9.60069	25.5547	-1.41414	0.0389151	0.999938	AC016773.1	4	1712821	1713622	+	802	lincRNA	novel transcript	-	4	10	15	29	28	21	0.300267	0.795986	1.15918	2.14102	2.29463	1.56776
ENSG00000198039	59.4338	37.6099	42.4347	81.0804	65.931	98.1954	46.4928	81.7356	-0.813735	0.0391286	0.999938	ZNF273	7	64870172	64930966	+	8652	protein_coding	zinc finger protein 273 [Source:HGNC Symbol;Acc:HGNC:13067]	zf-C2H2	62	37	43	86	63	103	0.431417	0.273001	0.308024	0.588544	0.478578	0.712778
ENSG00000138495	266.494	381.181	503.296	464.798	619.542	683.554	383.657	589.298	-0.619255	0.0391911	0.999938	COX17	3	119654513	119677454	-	2172	protein_coding	cytochrome c oxidase copper chaperone COX17 [Source:HGNC Symbol;Acc:HGNC:2264]	-	278	375	510	493	592	717	7.7056	11.0218	14.5527	13.4395	17.9139	19.7648
ENSG00000124159	8.62749	13.2143	17.7634	22.6271	35.5818	34.3207	13.2017	30.8432	-1.22439	0.0391977	0.999938	MATN4	20	45293445	45308529	-	2467	protein_coding	matrilin 4 [Source:HGNC Symbol;Acc:HGNC:6910]	-	9	13	18	24	34	36	0.219632	0.336398	0.452206	0.576022	0.905813	0.873709
ENSG00000270240	0	0	1.97371	13.1991	4.18609	3.81341	0.657903	7.06621	-3.4273	0.0392062	0.999938	AC015849.1	17	35868967	35885863	+	755	antisense	novel transcript, antisense to CCL5	-	0	0	2	14	4	4	0	0	0.164178	1.09794	0.34821	0.31721
ENSG00000246922	19.1722	73.1867	58.2244	91.4511	103.606	95.3353	50.1945	96.7974	-0.949086	0.0397091	0.999938	UBAP1L	15	65092770	65115197	-	8536	protein_coding	ubiquitin associated protein 1 like [Source:HGNC Symbol;Acc:HGNC:40028]	-	20	72	59	97	99	100	0.141058	0.538465	0.428381	0.672844	0.762271	0.701422
ENSG00000092929	46.0133	78.2692	53.2901	83.9088	106.745	110.589	59.1909	100.414	-0.763392	0.0398219	0.999938	UNC13D	17	75827225	75844717	-	7752	protein_coding	unc-13 homolog D [Source:HGNC Symbol;Acc:HGNC:23147]	-	48	77	54	89	102	116	0.372777	0.634098	0.431731	0.679788	0.864799	0.895938
ENSG00000128918	0	0	0	2.82839	11.5118	0	0	4.78005	-4.7138	0.0399733	0.999938	ALDH1A2	15	57953424	58497866	-	8622	protein_coding	aldehyde dehydrogenase 1 family member A2 [Source:HGNC Symbol;Acc:HGNC:15472]	-	0	0	0	3	11	0	0	0	0	0.020602	0.083852	0
ENSG00000234796	0	1.01648	0	6.59957	2.09305	6.67347	0.338828	5.12203	-3.85973	0.0400693	0.999938	AC113607.1	2	910926	921124	-	589	antisense	novel transcript	-	0	1	0	7	2	7	0	0.108384	0	0.703688	0.223174	0.711568
ENSG00000207425	3.83444	11.1813	18.7502	30.1694	34.5353	22.8805	11.2553	29.1951	-1.37646	0.0401025	0.999938	RF00019	16	14915457	14915556	-	100	misc_RNA		-	4	11	19	32	33	24	2.40814	7.02219	11.7757	18.9473	21.6892	14.3696
ENSG00000272872	23.0066	69.1208	43.4216	71.6524	97.3267	86.7552	45.183	85.2448	-0.917338	0.0402796	0.999938	AP000525.1	22	15823197	15823890	+	694	sense_intronic	novel transcript, sense intronic to novel transcript	-	24	68	44	76	93	91	2.08197	6.25503	3.9294	6.48412	8.80749	7.85083
ENSG00000285872	0	3.04945	0	3.77118	11.5118	9.53353	1.01648	8.27216	-3.04337	0.0403176	0.999938	AC007240.2	2	10287800	10302485	-	1871	bidirectional_promoter_lncRNA	uncharacterized LOC101929691 [Source:NCBI gene;Acc:101929691]	-	0	3	0	4	11	10	0	0.102359	0	0.126585	0.386409	0.320007
ENSG00000264745	0	2.03297	0	8.48516	4.18609	7.62683	0.677655	6.76603	-3.34613	0.0411087	0.999938	TTC39C-AS1	18	23994213	24015339	-	817	antisense	TTC39C antisense RNA 1 [Source:HGNC Symbol;Acc:HGNC:51321]	-	0	2	0	9	4	8	0	0.156274	0	0.652255	0.321786	0.586275
ENSG00000281904	0	1.01648	0	5.65677	9.41871	0.953353	0.338828	5.34295	-3.91371	0.0413377	0.999938	AC233263.6	2	90365737	90367699	+	1963	lincRNA	novel transcript	-	0	1	0	6	9	1	0	0.0325207	0	0.180979	0.301336	0.030501
ENSG00000243008	3.83444	3.04945	2.96056	14.1419	15.6979	7.62683	3.28148	12.4889	-1.92526	0.0415376	0.999938	AL359538.1	13	24566873	24597676	+	1710	processed_transcript	novel transcript	-	4	3	3	15	15	8	0.140827	0.111997	0.108732	0.519388	0.576533	0.280109
ENSG00000008226	0	4.06593	1.97371	3.77118	17.7909	11.4402	2.01321	11.0008	-2.45799	0.0415675	0.999938	DLEC1	3	38039205	38124025	+	8338	protein_coding	DLEC1, cilia and flagella associated protein [Source:HGNC Symbol;Acc:HGNC:2899]	-	0	4	2	4	17	12	0	0.0306251	0.0148662	0.028405	0.134003	0.0861694
ENSG00000146067	730.461	1091.7	1394.43	1375.54	1705.83	1689.34	1072.2	1590.24	-0.568706	0.0417244	0.999938	FAM193B	5	177519788	177554541	-	5804	protein_coding	family with sequence similarity 193 member B [Source:HGNC Symbol;Acc:HGNC:25524]	-	762	1074	1413	1459	1630	1772	7.90404	11.8129	15.0886	14.8842	18.4582	18.2797
ENSG00000279623	0	3.04945	4.93427	12.2563	10.4652	13.3469	2.66124	12.0228	-2.18245	0.0417759	0.999938	AL359697.1	10	21865335	21865921	-	587	sense_intronic	novel transcript, sense intronic to DNAJC1	-	0	3	5	13	10	14	0	0.326259	0.527916	1.3113	1.11967	1.42798
ENSG00000276832	0	1.01648	0	5.65677	12.5583	0	0.338828	6.07168	-4.09783	0.0418063	0.999938	AL354718.3	9	41341000	41342041	-	581	unprocessed_pseudogene	CMT1A duplicated region transcript 15 (CDRT15) pseudogene	-	0	1	0	6	12	0	0	0.109876	0	0.611466	1.35748	0
ENSG00000230438	0	3.04945	6.90798	15.0847	17.7909	9.53353	3.31914	14.1364	-2.09364	0.0418823	0.999938	SERPINB9P1	6	2854657	2881407	-	1460	lincRNA	serpin family B member 9 pseudogene 1 [Source:HGNC Symbol;Acc:HGNC:28590]	-	0	3	7	16	17	10	0	0.131174	0.297152	0.64888	0.765288	0.410092
ENSG00000267122	0	1.01648	0	4.71398	5.23262	4.76677	0.338828	4.90445	-3.7934	0.0421751	0.999938	AC004490.1	19	2212029	2215565	-	2738	antisense	novel transcript, antisense to DOT1L	-	0	1	0	5	5	5	0	0.0233156	0	0.108127	0.120023	0.109338
ENSG00000261386	0	2.03297	0	2.82839	7.32566	10.4869	0.677655	6.88031	-3.36706	0.042307	0.999938	AC027682.4	16	67549214	67563958	-	1184	lincRNA	novel transcript	-	0	2	0	3	7	11	0	0.107835	0	0.150026	0.388575	0.556256
ENSG00000285805	0	0	0	0.942795	4.18609	6.67347	0	3.93412	-4.43687	0.0428214	0.999938	AC012378.2	15	55588666	55589811	+	663	antisense	novel transcript, antisense to PYGO1	-	0	0	0	1	4	7	0	0	0	0.0893066	0.396529	0.632147
ENSG00000004534	1031.46	1961.81	2139.5	2489.92	2560.84	2651.28	1710.93	2567.35	-0.585574	0.0429973	0.999938	RBM6	3	49940007	50100045	+	7302	protein_coding	RNA binding motif protein 6 [Source:HGNC Symbol;Acc:HGNC:9903]	-	1076	1930	2168	2641	2447	2781	8.8714	16.8731	18.4014	21.4153	22.0253	22.803
ENSG00000212493	0	3.04945	0	10.3707	1.04652	15.2537	1.01648	8.89031	-3.1513	0.0431511	0.999938	SNORD19	3	52689248	52689315	+	68	snoRNA	small nucleolar RNA, C/D box 19 [Source:HGNC Symbol;Acc:HGNC:32717]	-	0	3	0	11	1	16	0	2.81639	0	9.57813	0.96654	14.0879
ENSG00000236577	0	1.01648	0	2.82839	5.23262	6.67347	0.338828	4.91149	-3.79525	0.0438355	0.999938	SNRPGP14	13	49488970	49489364	+	219	processed_pseudogene	small nuclear ribonucleoprotein polypeptide G pseudogene 14 [Source:HGNC Symbol;Acc:HGNC:42039]	-	0	1	0	3	5	7	0	0.291498	0	0.8111	1.50056	1.91376
ENSG00000186235	3.83444	6.0989	12.8291	16.0275	21.977	25.7405	7.58748	21.2484	-1.4865	0.0442269	0.999938	AC016757.1	2	238224552	238231677	-	2906	processed_transcript	uncharacterized LOC151174 [Source:NCBI gene;Acc:151174]	-	4	6	13	17	21	27	0.0828678	0.131806	0.277256	0.346378	0.474955	0.556291
ENSG00000224533	0	1.01648	1.97371	9.42795	2.09305	11.4402	0.996731	7.65375	-2.95194	0.0443493	0.999938	TMLHE-AS1	X	155466540	155611616	+	1845	antisense	TMLHE antisense RNA 1 [Source:HGNC Symbol;Acc:HGNC:44261]	-	0	1	2	10	2	12	0	0.0346006	0.0671841	0.320923	0.0712463	0.38942
ENSG00000261556	138.998	124.011	111.515	177.245	208.258	173.51	124.841	186.338	-0.577104	0.0447715	0.999938	SMG1P7	16	70219574	70246610	-	4433	transcribed_unprocessed_pseudogene	SMG1 pseudogene 7 [Source:HGNC Symbol;Acc:HGNC:49864]	-	145	122	113	188	199	182	1.96921	1.75688	1.57984	2.51106	2.95042	2.45814
ENSG00000136011	0	6.0989	8.88169	22.6271	12.5583	19.0671	4.99353	18.0841	-1.86298	0.0447876	0.999938	STAB2	12	103587273	103766727	+	9288	protein_coding	stabilin 2 [Source:HGNC Symbol;Acc:HGNC:18629]	-	0	6	9	24	12	20	0	0.0412391	0.0600556	0.152998	0.0849157	0.128926
ENSG00000137804	175.426	242.939	415.466	411.059	504.424	407.082	277.944	440.855	-0.665461	0.0449268	0.999938	NUSAP1	15	41332694	41381050	+	2875	protein_coding	nucleolar and spindle associated protein 1 [Source:HGNC Symbol;Acc:HGNC:18538]	-	183	239	421	436	482	427	3.83208	5.30689	9.07564	8.97937	11.0189	8.8925
ENSG00000260213	0	0	0	10.3707	1.04652	0.953353	0	4.12354	-4.50897	0.0449409	0.999938	AC092718.2	16	81016792	81035759	-	3393	antisense	uncharacterized LOC107984858 [Source:NCBI gene;Acc:107984858]	-	0	0	0	11	1	1	0	0	0	0.191958	0.0193707	0.0176461
ENSG00000183889	8.62749	16.2637	39.4742	59.3961	29.3027	59.1079	21.4551	49.2689	-1.20174	0.0449979	0.999938	PKD1P1	16	16317444	16350590	+	7897	protein_coding	polycystin 1, transient receptor potential channel interacting pseudogene 1 [Source:NCBI gene;Acc:339044]	-	9	16	40	63	28	62	0.0686123	0.129341	0.313929	0.472363	0.233037	0.470071
ENSG00000135119	102.571	140.275	156.91	202.701	184.188	217.365	133.252	201.418	-0.596787	0.0452586	0.999938	RNFT2	12	116738178	116853631	+	6487	protein_coding	ring finger protein, transmembrane 2 [Source:HGNC Symbol;Acc:HGNC:25905]	-	107	138	159	215	176	228	0.993028	1.35805	1.5191	1.96242	1.78319	2.10438
ENSG00000233597	0	1.01648	0	6.59957	3.13957	4.76677	0.338828	4.8353	-3.77548	0.0453407	0.999938	AC133435.1	3	142043623	142044198	-	576	processed_pseudogene	ribosomal protein L19 (RPL19) pseudogene	-	0	1	0	7	3	5	0	0.11083	0	0.719569	0.342316	0.519734
ENSG00000122952	1066.93	1477.97	1511.86	1952.53	1813.63	1847.6	1352.25	1871.25	-0.468738	0.0455391	0.999938	ZWINT	10	56357228	56361275	-	2378	protein_coding	ZW10 interacting kinetochore protein [Source:HGNC Symbol;Acc:HGNC:13195]	-	1113	1454	1532	2071	1733	1938	28.1777	39.033	39.9282	51.5662	47.8978	48.795
ENSG00000164362	96.8196	126.044	174.673	204.587	211.398	196.391	132.512	204.125	-0.623528	0.0463947	0.999938	TERT	5	1253147	1295069	-	4602	protein_coding	telomerase reverse transcriptase [Source:HGNC Symbol;Acc:HGNC:11730]	-	101	124	177	217	202	206	1.32128	1.7201	2.38374	2.79197	2.88492	2.68012
ENSG00000172828	187.888	355.769	376.978	457.256	497.099	447.123	306.878	467.159	-0.606516	0.0465696	0.999938	CES3	16	66961237	66975148	+	4935	protein_coding	carboxylesterase 3 [Source:HGNC Symbol;Acc:HGNC:1865]	-	196	350	382	485	475	469	2.39106	4.52752	4.79744	5.81904	6.32609	5.69009
ENSG00000261949	0	0	0	2.82839	1.04652	7.62683	0	3.83391	-4.40335	0.0469002	0.999938	GFY	19	49423749	49428818	+	1876	protein_coding	golgi associated olfactory signaling regulator [Source:HGNC Symbol;Acc:HGNC:44663]	-	0	0	0	3	1	8	0	0	0	0.0946859	0.0350345	0.255324
ENSG00000204839	58.4752	238.873	227.963	314.894	293.027	331.767	175.104	313.229	-0.839705	0.0470087	0.999938	MROH6	8	143566187	143572971	-	4408	protein_coding	maestro heat like repeat family member 6 [Source:HGNC Symbol;Acc:HGNC:27814]	-	61	235	231	334	280	348	0.833125	3.40335	3.24791	4.48644	4.17489	4.72684
ENSG00000160949	654.731	1174.04	1272.06	1512.24	1660.83	1411.92	1033.61	1528.33	-0.564339	0.04713	0.999938	TONSL	8	144428775	144444444	-	7111	protein_coding	tonsoku like, DNA repair protein [Source:HGNC Symbol;Acc:HGNC:7801]	-	683	1155	1289	1604	1587	1481	5.78245	10.3689	11.2345	13.3558	14.6681	12.4698
ENSG00000161996	301.962	666.813	601.981	783.463	835.126	776.983	523.585	798.524	-0.60914	0.0476801	0.999938	WDR90	16	649311	667833	+	10534	protein_coding	WD repeat domain 90 [Source:HGNC Symbol;Acc:HGNC:26960]	-	315	656	610	831	798	815	1.80028	3.97549	3.58897	4.67095	4.97896	4.63231
ENSG00000272333	747.716	1518.62	1423.04	1845.99	1738.28	1899.08	1229.8	1827.78	-0.571814	0.0481101	0.999938	KMT2B	19	35718019	35738878	+	10279	protein_coding	lysine methyltransferase 2B [Source:HGNC Symbol;Acc:HGNC:15840]	-	780	1494	1442	1958	1661	1992	4.56841	9.27854	8.69455	11.2787	10.6206	11.6031
ENSG00000161558	112.157	138.242	106.58	156.504	188.374	189.717	118.993	178.199	-0.582721	0.0481236	0.999938	TMEM143	19	48332356	48364237	-	3701	protein_coding	transmembrane protein 143 [Source:HGNC Symbol;Acc:HGNC:25603]	-	117	136	108	166	180	199	1.90322	2.34585	1.80858	2.65574	3.19655	3.21935
ENSG00000188613	28.7583	40.6593	28.6188	65.0529	51.2796	59.1079	32.6788	58.4801	-0.841563	0.0481954	0.999938	NANOS1	10	119029716	119033732	+	4017	protein_coding	nanos C2HC-type zinc finger 1 [Source:HGNC Symbol;Acc:HGNC:23044]	-	30	40	29	69	49	62	0.449615	0.635679	0.447434	1.01705	0.80172	0.92411
ENSG00000243562	0	0	0	1.88559	6.27914	2.86006	0	3.67493	-4.33565	0.0485533	0.999938	RN7SL838P	11	440399	440693	-	295	misc_RNA	RNA, 7SL, cytoplasmic 838, pseudogene [Source:HGNC Symbol;Acc:HGNC:46854]	-	0	0	0	2	6	3	0	0	0	0.401426	1.33677	0.608882
ENSG00000160957	569.414	1301.1	1633.24	1999.67	2036.53	1557.78	1167.92	1864.66	-0.675037	0.0491121	0.999938	RECQL4	8	144511288	144517845	-	4236	protein_coding	RecQ like helicase 4 [Source:HGNC Symbol;Acc:HGNC:9949]	-	594	1280	1655	2121	1946	1634	8.44213	19.2901	24.2145	29.6471	30.1937	23.0956
ENSG00000232118	0	0	0.986855	0.942795	8.37219	5.72012	0.328952	5.0117	-3.82126	0.0492119	0.999938	BACH1-AS1	21	29370019	29376339	-	879	lincRNA	BACH1 antisense RNA 1 [Source:HGNC Symbol;Acc:HGNC:40008]	-	0	0	1	1	8	6	0	0	0.0705089	0.067361	0.598177	0.408692
ENSG00000284957	4.79305	5.08241	1.97371	4.71398	16.7444	21.9271	3.94972	14.4618	-1.87151	0.0492633	0.999938	AF131216.5	8	11479203	11481068	-	710	lincRNA	novel transcript	-	5	5	2	5	16	23	0.423968	0.449564	0.174584	0.416974	1.48112	1.93956
ENSG00000241738	0	0	0	11.3135	2.09305	0	0	4.46886	-4.62367	0.0496219	0.999938	ZNF90P1	3	101357292	101359242	+	1951	processed_pseudogene	zinc finger protein 90 pseudogene 1 [Source:HGNC Symbol;Acc:HGNC:12888]	-	0	0	0	12	2	0	0	0	0	0.364184	0.0673754	0
ENSG00000278175	3.83444	11.1813	15.7897	24.5127	24.07	28.6006	10.2685	25.7278	-1.32812	0.0496346	0.999938	GLIDR	9	39748514	39810097	-	4232	lincRNA	glioblastoma down-regulated RNA [Source:HGNC Symbol;Acc:HGNC:48823]	-	4	11	16	26	23	30	0.0569031	0.165931	0.234319	0.363768	0.3572	0.424433
ENSG00000285090	0	1.01648	0	3.77118	2.09305	8.58018	0.338828	4.8148	-3.77002	0.0496544	0.999938	AC002074.1	7	94278680	94395608	-	1095	antisense	COL1A2 antisense RNA 1	-	0	1	0	4	2	9	0	0.0582996	0	0.216293	0.120045	0.49211
ENSG00000276968	0	1.01648	1.97371	9.42795	4.18609	7.62683	0.996731	7.08029	-2.83847	0.0497188	0.999938	AL158196.1	13	48041751	48042184	-	434	antisense	novel transcript, antisense to NUDT15	-	0	1	2	10	4	8	0	0.147092	0.28561	1.36429	0.605758	1.10366
ENSG00000177943	92.9852	287.665	299.017	371.461	389.307	382.295	226.556	381.021	-0.75047	0.0499215	0.999938	MAMDC4	9	136850943	136860799	+	5469	protein_coding	MAM domain containing 4 [Source:HGNC Symbol;Acc:HGNC:24083]	-	97	283	303	394	372	401	1.06779	3.30338	3.43374	4.26565	4.47058	4.39006
